# Supplementary material for: Rapid MinION profiling of preterm microbiota and antimicrobial-resistant pathogens
Source: Nat Microbiol. 2019 Dec 16;5(3):430–42. doi: 10.1038/s41564-019-0626-z (PMC7044117; doi:10.1038/s41564-019-0626-z)
Supplement: Supplementary file 3 — Supplementary Tables 1–4 and 6–10. [file 41564_2019_626_MOESM3_ESM.xlsx]

## Sheet: Supplementary Table 1
Supplementary Table 1: Bacterial strains present in microbial mock community HM-277D, BEI Resources.
Organism	NCBI Reference Sequence	Number of operons	Concentration
Acinetobacter baumannii, strain 5377	NC_009085	100000	82 pg/ul
Actinomyces odontolyticus, strain 1A.21	NZ_AAYI02000000	10000	10 pg/ul
Bacillus cereus, strain NRS 248	NC_003909	1000000	450 pg/ul
Bacteroides vulgatus, strain NCTC 11154	NC_009614	10000	7.6 pg/ul
Clostridium beijerinckii, strain NCIMB 8052	NC_009617	1000000	440 pg/ul
Deinococcus radiodurans, strain R1 (smooth)	NC_001263	10000	10 pg/ul
Enterococcus faecalis, strain OG1RF	NC_017316	10000000	7 pg/ul
Escherichia coli, strain K12, substrain MG1655	NC_000913	10000000	6.8 ng/ul
Helicobacter pylori, strain 26695	NC_000915	100000	86 pg/ul
Lactobacillus gasseri, strain 63 AM	NC_008530	100000	32 pg/ul
Listeria monocytogenes, strain EGDe	NC_003210	100000	50 pg/ul
Neisseria meningitides, strain MC58	NC_003112	100000	58 pg/ul
Propionibacterium acnes, strain KPA171202	NC_006085	100000	88 pg/ul
Pseudomonas aeruginosa, strain PAO1-LAC	NC_002516	1000000	1.6 ng/ul
Rhodobacter sphaeroides, strain ATH 2.4.1	NC_007493	10000000	14 ng/ul
Staphylococcus aureus, strain TCH1516	NC_010079	1000000	590 pg/ul
Staphylococcus epidermidis, FDA strain PCI 1200	NC_004461	10000000	5.1 ng/ul
Streptococcus agalactiae, strain 2603 V/R	NC_004116	1000000	32 pg/ul
Streptococcus mutans, strain UA159	NC_004350	10000000	4.1 ng/ul
Streptococcus pneumoniae, strain TIGR4	NC_003028	10000	5.5 pg/ul

## Sheet: Supplementary Table 2
Supplementary Table 2: AMR genes detected by Illumina and Nanopore from preterm P10.
Results are from BLAST against CARD database. The BLAST output was subsequently parsed using add_groups.pl (available from https://github.com/richardmleggett/bambi) to provided the gene group.
P10N _ AMR Illumina				P10N_AMR MinION
Hits	CARD ID	Gene name	Gene group	Hits	CARD ID	Gene name	Gene group
77	ARO:3000024	patA	patA	9	ARO:3000024	patA	patA
90	ARO:3000074	emrB	emrB	12	ARO:3000074	emrB	emrB
43	ARO:3000178	tetK	group tet-4	7	ARO:3000178	tetK	group tet-4
50	ARO:3000207	acrA	group acr-sme-1	9	ARO:3000207	acrA	group acr-sme-1
19	ARO:3000215	mecR1	group mec-OXA-1	2	ARO:3000215	mecR1	group mec-OXA-1
255	ARO:3000216	acrB	group mex-acr-1	24	ARO:3000216	acrB	group mex-acr-1
22	ARO:3000237	tolC	tolC	5	ARO:3000237	tolC	tolC
8	ARO:3000263	marA	group mar-ram-1	1	ARO:3000378	mexB	group mex-sme-1
19	ARO:3000378	mexB	group mex-sme-1	4	ARO:3000391	norA	norA
17	ARO:3000391	norA	norA	10	ARO:3000491	acrD	group mdt-mds-acr-mtr-1
61	ARO:3000491	acrD	group mdt-mds-acr-mtr-1	1	ARO:3000502	acrF	group ceo-ade-acr-1
19	ARO:3000502	acrF	group ceo-ade-acr-1	1	ARO:3000516	emrR	emrR
16	ARO:3000516	emrR	emrR	8	ARO:3000518	CRP	CRP
34	ARO:3000518	CRP	CRP	5	ARO:3000621	PC1 beta-lactamase (blaZ)	PC1 beta-lactamase (blaZ)
3	ARO:3000617	mecA	group mec-2	5	ARO:3000676	H-NS	H-NS
22	ARO:3000621	PC1 beta-lactamase (blaZ)	PC1 beta-lactamase (blaZ)	7	ARO:3000793	mdtB	group mdt-mds-acr-mtr-1
24	ARO:3000676	H-NS	H-NS	7	ARO:3000794	mdtC	group mdt-mex-sme-1
4	ARO:3000792	mdtA	mdtA	1	ARO:3000796	mdtF	group mdt-mex-sme-1
53	ARO:3000793	mdtB	group mdt-mds-acr-mtr-1	1	ARO:3000815	mgrA	mgrA
72	ARO:3000794	mdtC	group mdt-mex-sme-1	6	ARO:3000825	robA	robA
19	ARO:3000796	mdtF	group mdt-mex-sme-1	2	ARO:3000830	cpxA	cpxA
11	ARO:3000815	mgrA	mgrA	7	ARO:3000831	cpxR	cpxR
2	ARO:3000823	ramA	group mar-ram-1	12	ARO:3001094	SHV-36	group SHV-LEN-OKP-1
27	ARO:3000825	robA	robA	1	ARO:3001109	SHV-52	group SHV-LEN-OKP-1
7	ARO:3000828	baeR	group bae-sme-1	5	ARO:3001116	SHV-61	group SHV-LEN-OKP-1
24	ARO:3000830	cpxA	cpxA	2	ARO:3001118	SHV-63	group SHV-LEN-OKP-1
24	ARO:3000831	cpxR	cpxR	1	ARO:3001132	SHV-78	group SHV-LEN-OKP-1
6	ARO:3001073	SHV-14	group SHV-LEN-OKP-1	2	ARO:3001134	SHV-80	group SHV-LEN-OKP-1
7	ARO:3001089	SHV-31	group SHV-LEN-OKP-1	1	ARO:3001139	SHV-85	group SHV-LEN-OKP-1
21	ARO:3001093	SHV-35	group SHV-LEN-OKP-1	1	ARO:3001153	SHV-104	group SHV-LEN-OKP-1
8	ARO:3001094	SHV-36	group SHV-LEN-OKP-1	1	ARO:3001156	SHV-107	group SHV-LEN-OKP-1
17	ARO:3001116	SHV-61	group SHV-LEN-OKP-1	1	ARO:3001158	SHV-109	group SHV-LEN-OKP-1
3	ARO:3001118	SHV-63	group SHV-LEN-OKP-1	1	ARO:3001160	SHV-111	group SHV-LEN-OKP-1
8	ARO:3001139	SHV-85	group SHV-LEN-OKP-1	1	ARO:3001189	SHV-150	group SHV-LEN-OKP-1
2	ARO:3001169	SHV-122	group SHV-LEN-OKP-1	1	ARO:3001196	SHV-157	group SHV-LEN-OKP-1
23	ARO:3001209	mecC	group mec-2	2	ARO:3001209	mecC	group mec-2
18	ARO:3001328	mdfA	group mdt-mdf-1	3	ARO:3001328	mdfA	group mdt-mdf-1
26	ARO:3001330	mdtD	mdtD	1	ARO:3001330	mdtD	mdtD
134	ARO:3001397	OXA-2	OXA-2	3	ARO:3001361	SHV-178	group SHV-LEN-OKP-1
5	ARO:3001824	ACT-5	group CMY-LAT-CFE-ACT-MIR-1	127	ARO:3001397	OXA-2	OXA-2
5	ARO:3001827	ACT-16	group CMY-LAT-CFE-ACT-MIR-1	1	ARO:3001830	ACT-7	group CMY-LAT-CFE-ACT-MIR-1
2	ARO:3001830	ACT-7	group CMY-LAT-CFE-ACT-MIR-1	1	ARO:3001847	ACT-27	group CMY-LAT-CFE-ACT-MIR-1
2	ARO:3001839	ACT-18	group CMY-LAT-CFE-ACT-MIR-1	2	ARO:3002597	AAC(6')-Ie-APH(2'')-Ia	group AAC-APH-1
1	ARO:3001841	ACT-20	group CMY-LAT-CFE-ACT-MIR-1	32	ARO:3002831	vgaC	vgaC
12	ARO:3001844	ACT-24	group CMY-LAT-CFE-ACT-MIR-1	1	ARO:3002865	dfrC	group dfr-14
1	ARO:3001845	ACT-25	group CMY-LAT-CFE-ACT-MIR-1	3	ARO:3002985	arnA	arnA
2	ARO:3001852	ACT-32	group CMY-LAT-CFE-ACT-MIR-1	3	ARO:3003056	smeE	group mex-sme-1
12	ARO:3002597	AAC(6')-Ie-APH(2'')-Ia	group AAC-APH-1	1	ARO:3003153	SHV-186	group SHV-LEN-OKP-1
9	ARO:3002804	FosA2	FosA2	2	ARO:3003155	SHV-188	group SHV-LEN-OKP-1
52	ARO:3002831	vgaC	vgaC	21	ARO:3003209	FosA5	group Fos-3
12	ARO:3002865	dfrC	group dfr-14	2	ARO:3003318	parY	resistance to aminocoumarin
17	ARO:3002983	amrB	group oqx-mex-amr-1	15	ARO:3003730	ileS	resistance to mupirocin
34	ARO:3002985	arnA	arnA	31	ARO:3003830	alaS	aminocoumarin resistant
1	ARO:3002986	bacA	bacA	5	ARO:3003844	mfd	mfd
2	ARO:3003046	qacA	group qac-2	28	ARO:3003922	oqxA	group oqx-mex-1
44	ARO:3003056	smeE	group mex-sme-1	61	ARO:3003923	oqxB	group oqx-mex-amr-1
1	ARO:3003155	SHV-188	group SHV-LEN-OKP-1
1	ARO:3003171	ACT-36	group CMY-LAT-CFE-ACT-MIR-1
46	ARO:3003209	FosA5	group Fos-3
11	ARO:3003318	parY	resistance to aminocoumarin
6	ARO:3003705	mexN	group oqx-mex-amr-1
217	ARO:3003730	ileS	resistance to mupirocin
109	ARO:3003830	alaS	aminocoumarin resistant
6	ARO:3003841	kdpE	kdpE
52	ARO:3003844	mfd	mfd
107	ARO:3003922	oqxA	group oqx-mex-1
371	ARO:3003923	oqxB	group oqx-mex-amr-1
P10R _ AMR Illumina				P10R_AMR MinION
Hits	CARD ID	Gene name	Gene group	Hits	CARD ID	Gene name	Gene group
94	ARO:3000024	patA	patA	15	ARO:3000024	patA	patA
56	ARO:3000074	emrB	emrB	1	ARO:3000026	mepA	mepA
46	ARO:3000178	tetK	group tet-4	13	ARO:3000074	emrB	emrB
1	ARO:3000179	tetL	group tet-4	5	ARO:3000178	tetK	group tet-4
85	ARO:3000207	acrA	group acr-sme-1	14	ARO:3000207	acrA	group acr-sme-1
24	ARO:3000215	mecR1	group mec-OXA-1	52	ARO:3000216	acrB	group mex-acr-1
491	ARO:3000216	acrB	group mex-acr-1	3	ARO:3000263	marA	group mar-ram-1
32	ARO:3000263	marA	group mar-ram-1	9	ARO:3000378	mexB	group mex-sme-1
4	ARO:3000319	mphC	group mph-2	1	ARO:3000391	norA	norA
49	ARO:3000378	mexB	group mex-sme-1	12	ARO:3000491	acrD	group mdt-mds-acr-mtr-1
12	ARO:3000391	norA	norA	4	ARO:3000502	acrF	group ceo-ade-acr-1
135	ARO:3000491	acrD	group mdt-mds-acr-mtr-1	16	ARO:3000516	emrR	emrR
16	ARO:3000502	acrF	group ceo-ade-acr-1	11	ARO:3000518	CRP	CRP
71	ARO:3000516	emrR	emrR	13	ARO:3000676	H-NS	H-NS
27	ARO:3000518	CRP	CRP	16	ARO:3000793	mdtB	group mdt-mds-acr-mtr-1
1	ARO:3000617	mecA	group mec-2	12	ARO:3000794	mdtC	group mdt-mex-sme-1
13	ARO:3000621	PC1 beta-lactamase (blaZ)	PC1 beta-lactamase (blaZ)	36	ARO:3000825	robA	robA
25	ARO:3000676	H-NS	H-NS	5	ARO:3000828	baeR	group bae-sme-1
27	ARO:3000792	mdtA	mdtA	3	ARO:3000830	cpxA	cpxA
95	ARO:3000793	mdtB	group mdt-mds-acr-mtr-1	8	ARO:3000831	cpxR	cpxR
121	ARO:3000794	mdtC	group mdt-mex-sme-1	4	ARO:3001328	mdfA	group mdt-mdf-1
1	ARO:3000796	mdtF	group mdt-mex-sme-1	5	ARO:3001330	mdtD	mdtD
8	ARO:3000804	mexF	group mex-Tri-1	3	ARO:3001397	OXA-2	OXA-2
8	ARO:3000815	mgrA	mgrA	1	ARO:3001824	ACT-5	group CMY-LAT-CFE-ACT-MIR-1
7	ARO:3000823	ramA	group mar-ram-1	2	ARO:3001827	ACT-16	group CMY-LAT-CFE-ACT-MIR-1
130	ARO:3000825	robA	robA	8	ARO:3001830	ACT-7	group CMY-LAT-CFE-ACT-MIR-1
24	ARO:3000828	baeR	group bae-sme-1	1	ARO:3001837	ACT-15	group CMY-LAT-CFE-ACT-MIR-1
21	ARO:3000830	cpxA	cpxA	2	ARO:3001838	ACT-17	group CMY-LAT-CFE-ACT-MIR-1
19	ARO:3000831	cpxR	cpxR	1	ARO:3001841	ACT-20	group CMY-LAT-CFE-ACT-MIR-1
35	ARO:3001209	mecC	group mec-2	8	ARO:3001844	ACT-24	group CMY-LAT-CFE-ACT-MIR-1
51	ARO:3001328	mdfA	group mdt-mdf-1	19	ARO:3001847	ACT-27	group CMY-LAT-CFE-ACT-MIR-1
24	ARO:3001330	mdtD	mdtD	3	ARO:3002804	FosA2	FosA2
14	ARO:3001397	OXA-2	OXA-2	3	ARO:3002831	vgaC	vgaC
4	ARO:3001824	ACT-5	group CMY-LAT-CFE-ACT-MIR-1	3	ARO:3002986	bacA	bacA
42	ARO:3001827	ACT-16	group CMY-LAT-CFE-ACT-MIR-1	19	ARO:3003830	aminocoumarin resistant alaS	aminocoumarin resistant alaS
1	ARO:3001828	ACT-23	group CMY-LAT-CFE-ACT-MIR-1	16	ARO:3003844	mfd	mfd
26	ARO:3001830	ACT-7	group CMY-LAT-CFE-ACT-MIR-1	8	ARO:3003922	oqxA	group oqx-mex-1
5	ARO:3001838	ACT-17	group CMY-LAT-CFE-ACT-MIR-1	18	ARO:3003923	oqxB	group oqx-mex-amr-1
6	ARO:3001839	ACT-18	group CMY-LAT-CFE-ACT-MIR-1
7	ARO:3001841	ACT-20	group CMY-LAT-CFE-ACT-MIR-1
32	ARO:3001844	ACT-24	group CMY-LAT-CFE-ACT-MIR-1
8	ARO:3001845	ACT-25	group CMY-LAT-CFE-ACT-MIR-1
19	ARO:3001847	ACT-27	group CMY-LAT-CFE-ACT-MIR-1
8	ARO:3001851	ACT-31	group CMY-LAT-CFE-ACT-MIR-1
32	ARO:3001852	ACT-32	group CMY-LAT-CFE-ACT-MIR-1
23	ARO:3002597	AAC(6')-Ie-APH(2'')-Ia	group AAC-APH-1
1	ARO:3002628	aad(6)	group ANT-aad-1
1	ARO:3002647	APH(3')-IIIa	APH(3')-IIIa
16	ARO:3002804	FosA2	FosA2
63	ARO:3002831	vgaC	vgaC
11	ARO:3002865	dfrC	group dfr-14
1	ARO:3002897	sat-4	sat-4
1	ARO:3002985	arnA	arnA
18	ARO:3002986	bacA	bacA
2	ARO:3003046	qacA	group qac-2
2	ARO:3003052	smeB	group mdt-mex-sme-1
7	ARO:3003171	ACT-36	group CMY-LAT-CFE-ACT-MIR-1
1	ARO:3003172	ACT-37	group CMY-LAT-CFE-ACT-MIR-1
1	ARO:3003552	fusB	fusB
116	ARO:3003830	aminocoumarin resistant alaS	aminocoumarin resistant alaS
37	ARO:3003841	kdpE	kdpE
98	ARO:3003844	mfd	mfd
1	ARO:3003905	ANT(4')-Ib	ANT(4')-Ib
68	ARO:3003922	oqxA	group oqx-mex-1
243	ARO:3003923	oqxB	group oqx-mex-amr-1
P10V _ AMR Illumina				P10V_AMR MinION
Hits	CARD ID	Gene name	Gene group	Hits	CARD ID	Gene name	Gene group
73	ARO:3000024	patA	patA	1	ARO:3000024	patA	patA
3	ARO:3000027	emrA	group emr-5	2	ARO:3000027	emrA	group emr-5
95	ARO:3000074	emrB	emrB	8	ARO:3000074	emrB	emrB
1	ARO:3000178	tetK	group tet-4	4	ARO:3000186	tetM	group tet-6
51	ARO:3000186	tetM	group tet-6	1	ARO:3000206	emrK	group emr-5
12	ARO:3000206	emrK	group emr-5	7	ARO:3000207	acrA	group acr-sme-1
30	ARO:3000207	acrA	group acr-sme-1	17	ARO:3000216	acrB	group mex-acr-1
1	ARO:3000215	mecR1	group mec-OXA-1	2	ARO:3000237	tolC	tolC
217	ARO:3000216	acrB	group mex-acr-1	7	ARO:3000300	lsaA	lsaA
24	ARO:3000237	tolC	tolC	2	ARO:3000378	mexB	group mex-sme-1
15	ARO:3000254	emrY	emrY	3	ARO:3000491	acrD	group mdt-mds-acr-mtr-1
5	ARO:3000263	marA	group mar-ram-1	1	ARO:3000499	acrE	group acr-mex-1
2	ARO:3000264	emrE	emrE	3	ARO:3000502	acrF	group ceo-ade-acr-1
42	ARO:3000300	lsaA	lsaA	1	ARO:3000516	emrR	emrR
21	ARO:3000309	emrD	emrD	7	ARO:3000518	CRP	CRP
31	ARO:3000378	mexB	group mex-sme-1	9	ARO:3000676	H-NS	H-NS
7	ARO:3000410	sul1	sul1	1	ARO:3000792	mdtA	mdtA
53	ARO:3000491	acrD	group mdt-mds-acr-mtr-1	6	ARO:3000793	mdtB	group mdt-mds-acr-mtr-1
15	ARO:3000499	acrE	group acr-mex-1	6	ARO:3000794	mdtC	group mdt-mex-sme-1
56	ARO:3000502	acrF	group ceo-ade-acr-1	1	ARO:3000795	mdtE	mdtE
8	ARO:3000508	gadX	group gad-adi-1	3	ARO:3000796	mdtF	group mdt-mex-sme-1
5	ARO:3000516	emrR	emrR	4	ARO:3000831	cpxR	cpxR
34	ARO:3000518	CRP	CRP	1	ARO:3000833	evgS	evgS
8	ARO:3000656	acrS	group acr-nal-1	1	ARO:3001093	SHV-35	group SHV-LEN-OKP-1
33	ARO:3000676	H-NS	H-NS	3	ARO:3001094	SHV-36	group SHV-LEN-OKP-1
20	ARO:3000792	mdtA	mdtA	1	ARO:3001101	SHV-43	group SHV-LEN-OKP-1
59	ARO:3000793	mdtB	group mdt-mds-acr-mtr-1	1	ARO:3001116	SHV-61	group SHV-LEN-OKP-1
121	ARO:3000794	mdtC	group mdt-mex-sme-1	3	ARO:3001134	SHV-80	group SHV-LEN-OKP-1
18	ARO:3000795	mdtE	mdtE	1	ARO:3001214	mdtM	group mdt-mdf-1
44	ARO:3000796	mdtF	group mdt-mex-sme-1	1	ARO:3001215	mdtL	group mdt-bcr-1
16	ARO:3000825	robA	robA	3	ARO:3001216	mdtH	mdtH
7	ARO:3000828	baeR	group bae-sme-1	2	ARO:3001329	mdtG	mdtG
7	ARO:3000829	baeS	baeS	1	ARO:3001330	mdtD	mdtD
45	ARO:3000830	cpxA	cpxA	55	ARO:3001397	OXA-2	OXA-2
17	ARO:3000831	cpxR	cpxR	2	ARO:3002578	AAC(6')-Ib7	group AAC-ANT-1
5	ARO:3000832	evgA	evgA	1	ARO:3002601	aadA	group aad-1
30	ARO:3000833	evgS	evgS	2	ARO:3002859	dfrA14	dfrA14
7	ARO:3001089	SHV-31	group SHV-LEN-OKP-1	1	ARO:3002983	amrB	group oqx-mex-amr-1
14	ARO:3001093	SHV-35	group SHV-LEN-OKP-1	2	ARO:3002985	arnA	arnA
3	ARO:3001094	SHV-36	group SHV-LEN-OKP-1	1	ARO:3002986	bacA	bacA
10	ARO:3001116	SHV-61	group SHV-LEN-OKP-1	1	ARO:3003046	qacA	group qac-2
5	ARO:3001118	SHV-63	group SHV-LEN-OKP-1	3	ARO:3003056	smeE	group mex-sme-1
9	ARO:3001139	SHV-85	group SHV-LEN-OKP-1	10	ARO:3003209	FosA5	group Fos-3
1	ARO:3001146	SHV-94	group SHV-LEN-OKP-1	1	ARO:3003549	mdtO	mdtO
2	ARO:3001169	SHV-122	group SHV-LEN-OKP-1	2	ARO:3003551	emeA	group bmr-eme-1
10	ARO:3001214	mdtM	group mdt-mdf-1	3	ARO:3003576	PmrC	PmrC
11	ARO:3001215	mdtL	group mdt-bcr-1	1	ARO:3003577	PmrE	PmrE
11	ARO:3001216	mdtH	mdtH	2	ARO:3003578	PmrF	PmrF
2	ARO:3001327	mdtK	mdtK	18	ARO:3003830	alaS	aminocoumarin resistant alaS
27	ARO:3001328	mdfA	group mdt-mdf-1	7	ARO:3003833	fyuA	fyuA
13	ARO:3001329	mdtG	mdtG	1	ARO:3003834	gadE	gadE
31	ARO:3001330	mdtD	mdtD	1	ARO:3003838	gadW	gadW
96	ARO:3001397	OXA-2	OXA-2	1	ARO:3003841	kdpE	kdpE
3	ARO:3001843	ACT-22	group CMY-LAT-CFE-ACT-MIR-1	1	ARO:3003843	leuO	leuO
1	ARO:3001844	ACT-24	group CMY-LAT-CFE-ACT-MIR-1	2	ARO:3003844	mfd	mfd
7	ARO:3002116	CMY-104	group CMY-LAT-CFE-ACT-MIR-1	15	ARO:3003922	oqxA	group oqx-mex-1
2	ARO:3002176	MIR-11	group CMY-LAT-CFE-ACT-MIR-1	34	ARO:3003923	oqxB	group oqx-mex-amr-1
6	ARO:3002578	AAC(6')-Ib7	group AAC-ANT-1
7	ARO:3002601	aadA	group aad-1
1	ARO:3002606	aadA6	group aad-1
1	ARO:3002618	aadA21	group aad-1
5	ARO:3002621	aadA24	group aad-1
1	ARO:3002647	APH(3')-IIIa	APH(3')-IIIa
1	ARO:3002751	QnrB36	group Qnr-2
2	ARO:3002831	vgaC	vgaC
9	ARO:3002859	dfrA14	dfrA14
15	ARO:3002875	dfrE	dfrE
5	ARO:3002983	amrB	group oqx-mex-amr-1
53	ARO:3002985	arnA	arnA
11	ARO:3002986	bacA	bacA
1	ARO:3003046	qacA	group qac-2
46	ARO:3003056	smeE	group mex-sme-1
5	ARO:3003172	ACT-37	group CMY-LAT-CFE-ACT-MIR-1
1	ARO:3003206	lsaE	lsaE
45	ARO:3003209	FosA5	group Fos-3
11	ARO:3003548	mdtN	group ceo-mdt-1
19	ARO:3003549	mdtO	mdtO
13	ARO:3003550	mdtP	mdtP
39	ARO:3003551	emeA	group bmr-eme-1
9	ARO:3003576	PmrC	PmrC
12	ARO:3003577	PmrE	PmrE
17	ARO:3003578	PmrF	PmrF
6	ARO:3003583	PmrB	PmrB
1	ARO:3003693	mexK	group mex-sme-1
3	ARO:3003705	mexN	group oqx-mex-amr-1
3	ARO:3003828	adiY	group gad-adi-1
132	ARO:3003830	alaS	aminocoumarin resistant alaS
92	ARO:3003833	fyuA	fyuA
4	ARO:3003834	gadE	gadE
8	ARO:3003838	gadW	gadW
9	ARO:3003840	cysB	aminocoumarin resistant
5	ARO:3003841	kdpE	kdpE
10	ARO:3003843	leuO	leuO
75	ARO:3003844	mfd	mfd
98	ARO:3003922	oqxA	group oqx-mex-1
301	ARO:3003923	oqxB	group oqx-mex-amr-1

## Sheet: Supplementary Table 3
Supplementary Table 3: Number of assigned reads for preterms P10, P106 , P116, P49, P205, P8 and P103
Numbers indicate count of reads assigned to taxa by MEGAN tool, following BLAST against NCBI nt database.
Preterm P10
Species	P10N Illumina	P10N Nanopore	P10N Illumina 16S	P10R Illumina	P10R Nanopore	P10V Illumina	P10V Nanopore	P10V Illumina 16S
Klebsiella pneumoniae	7589	10183	8	58	122	6332	8292	14
Enterobacter cloacae	2224	1026	0	11195	13333	12	32	0
Bifidobacterium bifidum	2061	1282	3151	0	0	0	0	0
Staphylococcus epidermidis	717	335	98	696	147	2	0	2
Klebsiella oxytoca	167	409	0	21	43	324	384	0
Enterobacter cloacae complex 'Hoffmann cluster III'	44	82	0	14	48	30	61	0
Bifidobacterium longum	29	22	0	0	0	0	0	0
Klebsiella michiganensis	25	43	0	0	2	22	31	0
Lactobacillus rhamnosus	20	7	18	61	28	0	0	0
Enterobacter asburiae	16	33	1	83	203	4	16	0
Ralstonia solanacearum	15	0	0	31	0	12	0	0
Salmonella enterica	14	15	2	14	16	20	14	0
Bifidobacterium kashiwanohense	14	17	0	0	0	0	0	0
Escherichia coli	12	13	87	26	57	577	442	400
Staphylococcus haemolyticus	10	7	7	105	20	3	0	9
Homo sapiens	8	3	0	43	116	0	0	0
Citrobacter freundii	4	6	0	4	2	17	9	0
Shewanella putrefaciens	3	4	0	0	0	2	5	0
Citrobacter amalonaticus	3	3	0	7	16	3	0	0
Klebsiella aerogenes	3	2	0	12	13	3936	3536	0
Enterobacteriaceae bacterium strain FGI 57	3	2	0	0	1	2	2	0
Staphylococcus aureus	3	3	0	2	0	0	0	0
Cronobacter sakazakii	2	0	0	9	10	0	0	0
Raoultella ornithinolytica	2	2	0	4	5	1	2	0
Gordonibacter pamelaeae	2	2	0	0	0	0	0	0
gut metagenome	2	4	0	0	0	3	14	0
Enterobacter sp. E20	1	1	0	3	5	0	0	0
Kluyvera intermedia	1	2	0	0	0	1	2	0
Serratia marcescens	1	0	0	0	2	1	1	0
Yersinia rohdei	1	3	0	0	0	1	1	0
Pseudomonas aeruginosa	1	3	0	0	0	0	0	0
Bifidobacterium angulatum	1	0	0	0	0	0	0	0
Bifidobacterium breve	1	2	0	0	0	0	0	2
Streptococcus parasanguinis	1	0	3	0	0	0	0	0
Escherichia phage HK639	1	0	0	5	5	0	0	0
Bacteroides fragilis	0	0	0	0	0	2	0	0
Citrobacter koseri	0	0	0	1	0	0	0	0
Citrobacter rodentium	0	0	0	0	2	1	0	0
Enterobacter hormaechei	0	0	2	0	0	0	0	0
Enterobacter sp. 638	0	0	0	4	10	0	0	0
Enterobacter sp. W001	0	0	0	0	7	0	0	0
uncultured Enterobacter sp.	0	0	4	0	0	0	0	0
uncultured Escherichia sp.	0	0	2	0	0	0	0	0
uncultured Klebsiella sp.	0	0	0	0	0	0	0	4
Klebsiella variicola	0	3	0	0	0	1	3	0
Leclercia adecarboxylata	0	0	0	1	0	0	0	0
Salmonella bongori	0	0	0	2	0	0	0	0
Shigella flexneri	0	0	36	0	0	0	0	0
Pantoea agglomerans	0	0	0	0	0	0	1	0
Hafnia alvei	0	0	0	0	3	0	0	0
Serratia sp. FS14	0	3	0	0	0	0	1	0
Yersinia pestis	0	0	0	0	0	1	0	0
Arcanobacterium haemolyticum	0	0	0	1	0	0	0	0
Corynebacterium diphtheriae	0	0	0	6	3	0	0	0
Corynebacterium kroppenstedtii	0	0	0	2	0	0	0	0
Corynebacterium resistens	0	0	0	4	2	0	0	0
Corynebacterium vitaeruminis	0	0	0	1	0	0	0	0
Jonesia denitrificans	0	0	0	1	1	0	0	0
Acidipropionibacterium acidipropionici	0	0	0	3	0	0	0	0
Cutibacterium acnes	0	0	0	42	18	1	0	0
Cutibacterium avidum	0	0	0	1431	533	12	4	0
Microlunatus phosphovorus	0	0	0	1	0	0	0	0
uncultured Propionibacterium sp.	0	0	0	0	0	0	0	15
Propionibacterium freudenreichii	0	0	0	3	1	0	0	0
Listeria monocytogenes	0	0	0	0	0	14	9	0
uncultured Staphylococcus sp.	0	0	875	0	0	0	0	2
Staphylococcus sp. QD53	0	0	6	0	0	0	0	0
Enterococcus faecalis	0	0	0	0	0	298	227	757
Enterococcus faecium	0	0	0	0	0	4	1	0
Enterococcus sp. 7L76	0	0	0	0	0	3	2	0
Enterococcus sp. 86yw	0	0	0	0	0	0	0	2
uncultured Enterococcus sp.	0	0	0	0	0	0	0	766
Veillonella parvula	0	0	0	415	195	0	0	0
Macaca fascicularis	0	0	0	2	4	0	0	0
Pan troglodytes	0	0	0	0	2	0	0	0
Pongo abelii	0	0	0	0	1	0	0	0
Zeugodacus cucurbitae	0	0	0	0	0	0	1	0
Enterobacteria phage mEp235	0	0	0	4	4	0	0	0
Enterobacterial phage mEp390	0	0	0	3	5	0	0	0
Enterococcus phage BE2/ARG/2005	0	0	0	0	0	1	1	0
Enterococcus phage EF62phi	0	0	0	0	0	30	9	0
Enterococcus phage MSF1	0	0	0	0	0	1	0	0
Preterm P106
Species	Count
Bifidobacterium breve	56409
Bifidobacterium bifidum	11667
Enterococcus faecalis	1401
Staphylococcus epidermidis	515
Lactococcus lactis	508
Enterococcus faecium	433
Bifidobacterium longum	149
Bifidobacterium kashiwanohense	119
Staphylococcus aureus	14
Bifidobacterium catenulatum	13
Gordonibacter pamelaeae	10
Lactococcus garvieae	8
Enterococcus sp. 7L76	7
Staphylococcus capitis	6
Weissella koreensis	5
Streptococcus anginosus	5
Staphylococcus saprophyticus	4
Bifidobacterium animalis	3
Bifidobacterium pseudolongum	3
Carnobacterium inhibens	3
Streptococcus lutetiensis	3
Streptococcus macedonicus	3
Streptococcus salivarius	3
Streptococcus thermophilus	3
Bifidobacterium actinocoloniiforme	2
Bifidobacterium scardovii	2
Staphylococcus warneri	2
Lactobacillus brevis	2
Streptococcus dysgalactiae	2
Streptococcus iniae	2
Streptococcus parauberis	2
Streptococcus suis	2
Flexistipes sinusarabici	1
Bacteroides dorei	1
Fusobacterium nucleatum	1
Martelella endophytica	1
Burkholderia pseudomallei	1
Dickeya zeae	1
Pseudomonas sp. enrichment culture clone 07170E	1
Pseudomonas putida	1
Stenotrophomonas maltophilia	1
Bifidobacterium thermophilum	1
Corynebacterium aurimucosum	1
Corynebacterium lactis	1
Rhodococcus sp. SH14(2011)	1
Arthrobacter sp. Rue61a	1
Isoptericola variabilis	1
Streptomyces sp. 769	1
Streptomyces sp. SirexAA-E	1
Amphibacillus xylanus	1
Bacillus megaterium	1
Bacillus sp. 1NLA3E	1
Bacillus sp. d104	1
Geobacillus sp. LC300	1
Listeria monocytogenes	1
Aneurinibacillus sp. XH2	1
Paenibacillus sp. FSL R5-0345	1
Paenibacillus sp. IHBB 10380	1
Staphylococcus agnetis	1
Staphylococcus intermedius	1
Staphylococcus lugdunensis	1
Staphylococcus pasteuri	1
Staphylococcus pseudintermedius	1
Carnobacterium maltaromaticum	1
Tetragenococcus halophilus	1
Lactobacillus buchneri	1
Lactobacillus ruminis	1
Weissella ceti	1
Streptococcus constellatus	1
Streptococcus intermedius	1
Streptococcus infantarius	1
Streptococcus mutans	1
Streptococcus parasanguinis	1
Streptococcus pneumoniae	1
Streptococcus sp. oral taxon 431	1
Anaerostipes hadrus	1
Coprococcus catus	1
[Eubacterium] rectale	1
Preterm P116
Species	Count
Bifidobacterium breve	64243
Bifidobacterium bifidum	3222
Escherichia coli	100
Bifidobacterium longum	95
Lactococcus lactis	49
Bifidobacterium kashiwanohense	28
Enterococcus faecalis	18
Enterococcus faecium	13
Staphylococcus lugdunensis	12
Staphylococcus epidermidis	7
Streptococcus salivarius	4
Bifidobacterium scardovii	3
Gordonibacter pamelaeae	3
Bifidobacterium pseudolongum	2
Prevotella denticola	1
Escherichia fergusonii	1
Mobiluncus curtisii	1
Bifidobacterium actinocoloniiforme	1
Bifidobacterium animalis	1
Corynebacterium lactis	1
Streptomyces bingchenggensis	1
Streptomyces sp. SirexAA-E	1
Coriobacteriaceae bacterium 68-1-3	1
Gloeobacter kilaueensis	1
Listeria ivanovii	1
Staphylococcus aureus	1
Staphylococcus saprophyticus	1
Staphylococcus sp. CDC25	1
Enterococcus sp. 7L76	1
Lactobacillus acidophilus	1
Streptococcus dysgalactiae	1
Streptococcus macedonicus	1
Clostridium sp. SY8519	1
Thermaerobacter marianensis	1
Preterm P205
Species	1h Count	6h Count
Enterobacter cloacae	26394	26314
Bifidobacterium longum	5780	5793
Staphylococcus epidermidis	718	776
Bifidobacterium breve	525	519
Bifidobacterium animalis	242	258
Enterobacter sp. W001	164	164
Staphylococcus aureus	152	203
Klebsiella pneumoniae	149	150
Salmonella enterica	108	100
Bifidobacterium kashiwanohense	108	98
Bifidobacterium scardovii	90	89
Enterobacter asburiae	65	85
Klebsiella michiganensis	65	62
Escherichia coli	52	45
Citrobacter amalonaticus	40	43
Enterococcus faecalis	36	36
Citrobacter sp. 36-4CPA	35	45
Enterobacter sp. E20	31	30
Klebsiella variicola	29	21
Shigella flexneri	26	16
Bifidobacterium bifidum	25	34
Cutibacterium avidum	20	20
Bifidobacterium asteroides	19	15
Rahnella aquatilis	15	8
Roseburia hominis	13	9
Bifidobacterium dentium	12	12
Klebsiella aerogenes	11	15
Klebsiella oxytoca	8	5
Staphylococcus lugdunensis	8	5
Salmonella bongori	7	5
Enterobacter sp. R4-368	6	4
Bifidobacterium catenulatum	6	5
Parascardovia denticolens	6	5
Staphylococcus warneri	5	4
Cronobacter malonaticus	4	4
Cronobacter sakazakii	4	6
Raoultella ornithinolytica	4	2
Staphylococcus pasteuri	4	4
Citrobacter rodentium	3	3
Enterobacteriaceae bacterium strain FGI 57	3	3
Serratia symbiotica	3	2
Bifidobacterium pseudolongum	3	2
Staphylococcus capitis	3	5
Staphylococcus saprophyticus	3	3
Cronobacter muytjensii	2	2
Cronobacter universalis	2	2
Pantoea rwandensis	2	2
Pantoea sp. At-9b	2	2
Edwardsiella ictaluri	2	1
Morganella morganii	2	1
Dickeya zeae	2	2
Serratia plymuthica	2	0
Yersinia enterocolitica	2	0
Pseudarthrobacter phenanthrenivorans	2	0
Cutibacterium acnes	2	4
Tetragenococcus halophilus	2	1
Hymenobacter sp. APR13	1	0
Hymenobacter sp. DG25A	1	0
Caulobacter vibrioides	1	0
Azospirillum lipoferum	1	0
Magnetospira sp. QH-2	1	0
Sphingomonas sanxanigenens	1	0
Citrobacter freundii	1	2
Cronobacter condimenti	1	1
Cronobacter turicensis	1	2
[Enterobacter] lignolyticus	1	3
Candidatus Hartigia pinicola	1	0
Enterobacteriaceae bacterium bta3-1	1	1
Pantoea sp. PSNIH1	1	2
Hafnia alvei	1	1
Xenorhabdus ishibashii	1	0
Pectobacterium parmentieri	1	1
Serratia liquefaciens	1	1
Yersinia aldovae	1	1
Yersinia frederiksenii	1	0
Alcanivorax dieselolei	1	1
Pseudomonas resinovorans	1	1
Pseudomonas fulva	1	0
Pseudomonas sp. TKP	1	0
Pseudomonas sp. URMO17WK12:I11	1	0
Vibrio parahaemolyticus	1	0
Bifidobacterium thermophilum	1	5
Nocardia cyriacigeorgica	1	0
Rhodococcus erythropolis	1	1
Luteipulveratus mongoliensis	1	0
Actinoplanes friuliensis	1	0
Acidipropionibacterium acidipropionici	1	0
Pseudopropionibacterium propionicum	1	0
Amycolatopsis orientalis	1	0
Streptomyces davaonensis	1	1
Streptomyces sp. CCM_MD2014	1	0
Streptomyces sp. PBH53	1	0
Leptolyngbya sp. O-77	1	0
Paenibacillus beijingensis	1	1
Paenibacillus mucilaginosus	1	0
Staphylococcus sp. Qac-injecting-room-100	1	0
Lactobacillus oligofermentans	1	0
Desulfitobacterium metallireducens	1	0
Faecalibacterium prausnitzii	1	0
Intestinimonas butyriciproducens	1	0
Bradyrhizobium oligotrophicum	0	1
Campylobacter coli	0	4
Cronobacter dublinensis	0	1
Escherichia albertii	0	1
Shigella dysenteriae	0	1
Shimwellia blattae	0	1
Plautia stali symbiont	0	1
Erwinia gerundensis	0	1
Pantoea ananatis	0	2
Pantoea sp. PSNIH2	0	1
Pantoea vagans	0	1
Edwardsiella piscicida	0	1
Xenorhabdus poinarii	0	1
Pectobacterium carotovorum	0	1
Serratia marcescens	0	2
Bifidobacterium actinocoloniiforme	0	1
Rhodococcus hoagii	0	1
Staphylococcus sp. CDC25	0	2
Enterococcus sp. 7L76	0	1
Lactococcus lactis	0	1
Clostridium baratii	0	1
Clostridioides difficile	0	1
Preterm P49
Species	1h Count	6h Count
Enterobacter cloacae	375	400
Klebsiella pneumoniae	21	17
Klebsiella michiganensis	20	23
Klebsiella oxytoca	15	15
Salmonella enterica	9	4
Waddlia chondrophila	5	9
Mycobacterium tuberculosis	4	1
Klebsiella variicola	3	1
Citrobacter amalonaticus	2	1
Cronobacter sakazakii	2	2
[Enterobacter] lignolyticus	2	0
Raoultella ornithinolytica	2	1
Pseudomonas putida	2	1
Cupriavidus taiwanensis	1	0
Citrobacter freundii	1	0
Enterobacter asburiae	1	1
Escherichia coli	1	2
Klebsiella aerogenes	1	1
Pantoea ananatis	1	0
Rahnella sp. Y9602	1	1
Serratia sp. FS14	1	1
Yersinia enterocolitica	1	0
Bacillus thuringiensis	1	0
Citrobacter rodentium	0	1
Acinetobacter baumannii	0	1
Preterm P8
Species	1h Count	6h Count
Klebsiella pneumoniae	12031	12012
Klebsiella oxytoca	194	190
Escherichia coli	153	138
Proteus mirabilis	134	157
Klebsiella aerogenes	26	20
Enterobacter cloacae	25	22
Raoultella ornithinolytica	19	18
Enterobacter asburiae	17	22
Salmonella enterica	15	20
Bifidobacterium breve	11	14
Klebsiella michiganensis	9	5
Pluralibacter gergoviae	9	6
Hydrogenophaga sp. PBC	8	7
Yersinia enterocolitica	8	4
Citrobacter rodentium	6	6
Pseudomonas aeruginosa	6	3
Bifidobacterium bifidum	6	6
Escherichia albertii	4	3
Xenorhabdus hominickii	4	1
Staphylococcus epidermidis	4	2
Klebsiella variicola	3	2
Enterobacteriaceae bacterium strain FGI 57	3	5
Lactobacillus rhamnosus	3	1
Enterobacter hormaechei	2	2
Providencia stuartii	2	2
Rahnella sp. WMR66	2	1
Cutibacterium avidum	2	2
Staphylococcus haemolyticus	2	2
Lactobacillus gasseri	2	2
Streptococcus parasanguinis	2	3
Sphingobium baderi	1	0
Burkholderia seminalis	1	0
Burkholderia vietnamiensis	1	0
Burkholderia thailandensis	1	0
Paraburkholderia caribensis	1	0
Ralstonia pickettii	1	0
Comamonas aquatica	1	0
Variovorax paradoxus	1	0
Thauera sp. MZ1T	1	0
Geobacter uraniireducens	1	0
Sorangium cellulosum	1	0
Sandaracinus amylolyticus	1	0
Cedecea neteri	1	0
Citrobacter amalonaticus	1	0
Cronobacter condimenti	1	3
Enterobacter kobei	1	1
Kosakonia oryzae	1	0
Erwinia amylovora	1	1
Erwinia sp. Ejp617	1	0
Pantoea rwandensis	1	0
Obesumbacterium proteus	1	0
Serratia marcescens	1	0
Yersinia pseudotuberculosis	1	0
Pseudomonas chlororaphis	1	0
Pseudomonas mandelii	1	1
Pseudomonas protegens	1	0
Pseudomonas synxantha	1	0
Pseudomonas putida	1	1
Pseudoxanthomonas spadix	1	0
Clavibacter nebraskensis	1	0
Cryobacterium arcticum	1	0
Micromonospora chokoriensis	1	0
Microcystis aeruginosa	1	0
Clostridium scatologenes	1	0
Butyrivibrio fibrisolvens	1	0
Marinobacter psychrophilus	0	1
Providencia rettgeri	0	2
Treponema succinifaciens	0	1
Preterm P103
Species	1h Count	6h Count
Bifidobacterium breve	18308	18660
Bifidobacterium bifidum	3763	3737
Enterococcus faecalis	1525	1450
Staphylococcus epidermidis	788	674
Escherichia coli	337	334
Staphylococcus lugdunensis	123	104
Enterococcus sp. 7L76	111	111
Corynebacterium kroppenstedtii	99	95
Bifidobacterium kashiwanohense	60	44
Bifidobacterium longum	56	43
Staphylococcus aureus	52	42
Staphylococcus capitis	21	19
Staphylococcus pasteuri	8	6
Gordonibacter pamelaeae	6	5
Staphylococcus warneri	6	4
Enterococcus faecium	5	2
Lactococcus lactis	5	9
Bifidobacterium catenulatum	4	6
Staphylococcus sp. CDC25	4	4
Gilliamella apicola	3	2
Bifidobacterium scardovii	2	1
Exiguobacterium sp. S3-2	2	1
Paenibacillus sp. EOA1	2	0
Staphylococcus agnetis	2	2
Staphylococcus saprophyticus	2	1
Mesorhizobium australicum	1	0
Ralstonia solanacearum	1	0
Delftia sp. Cs1-4	1	0
Enterobacter sp. R4-368	1	0
Shigella flexneri	1	1
Haemophilus parainfluenzae	1	0
Bifidobacterium dentium	1	1
Cutibacterium acnes	1	0
Bacillus cereus	1	0
Bacillus lehensis	1	0
Fictibacillus phosphorivorans	1	0
Lactobacillus helveticus	1	0
Leuconostoc gelidum	1	0
Streptococcus agalactiae	1	0
Streptococcus oralis	1	0
Mycoplasma mycoides	1	0

## Sheet: Supplementary Table 4
Supplementary Table 4: Walkout results for preterms P8, P49, P103, P205.
Output from NanoOK RT 'walkout' option, as described in Methods. For the host hit, the top hit is shown, as well as the taxa that is assigned by a Lowest Common Ancestor (LCA) assessment of all top scoring hits to the sequence. The distance column indicates the distance (bp) between the CARD hit and the host hit. Where this is greater than or equal to 50, it is considered an independent hit.
Sample P8
ReadId	HostTopHit	HostLCAHit	CARDHit	CARDGroup	PercentID	Length	Distance	Independent
91c109a9-4197-4db2-b4de-1899ed8405b1	Klebsiella pneumoniae	Klebsiella pneumoniae	ARO:3003923|oqxB	group oqx-mex-amr-1	83.18	3229	8679	Y
91c109a9-4197-4db2-b4de-1899ed8405b1	Klebsiella pneumoniae	Klebsiella pneumoniae	ARO:3003922|oqxA	group oqx-mex-1	84.34	1220	7486	Y
3dbb4270-a451-4088-8514-3113ad8b11fd	Klebsiella pneumoniae	Klebsiella pneumoniae	ARO:3002831|vgaC	vgaC	87.07	232	5695	Y
e491ce14-95f8-40a3-979f-cfbe9fc3bd2c	Klebsiella pneumoniae	Klebsiella pneumoniae	ARO:3003154|SHV-187	group SHV-LEN-OKP-1	85.02	881	7018	Y
9b9162e2-097a-42b4-9eb5-d24ab62aca19	Escherichia coli	Escherichia coli	ARO:3002831|vgaC	vgaC	85.34	232	988	Y
ea828b01-5736-4bd9-b047-ef49d4a66c1f	Klebsiella pneumoniae	Enterobacteriaceae	ARO:3002831|vgaC	vgaC	86.53	245	285	Y
4b76be2a-5061-44e3-a74c-9a3ed625231b	Klebsiella pneumoniae	Klebsiella pneumoniae	ARO:3001181|SHV-137	group SHV-LEN-OKP-1	83.95	617	1980	Y
a4d9e191-0bb6-4d4e-9537-bb2de59452a5	Klebsiella pneumoniae	Enterobacteriaceae	ARO:3003923|oqxB	group oqx-mex-amr-1	82.64	363	137	Y
ef9078d6-de7f-44a8-b76b-3c3f63987f33	Klebsiella pneumoniae	Klebsiella pneumoniae	ARO:3003923|oqxB	group oqx-mex-amr-1	85.54	726	3373	Y
e4274fd5-7b82-4b49-8803-432a1109055e	Klebsiella pneumoniae	Klebsiella pneumoniae	ARO:3003923|oqxB	group oqx-mex-amr-1	88.68	1864	1008	Y
deefa3bf-74ae-40ab-9f63-d257e4954b09	Klebsiella pneumoniae	Klebsiella pneumoniae	ARO:3000676|H-NS	H-NS	80.1	412	7142	Y
291250ff-f781-4fc5-9393-6fbf4248f720	Escherichia coli	Enterobacteriaceae	ARO:3003922|oqxA	group oqx-mex-1	86.17	282	199	Y
9eeabd98-9050-436f-b757-7ff5445b4c2f	Proteus mirabilis	Proteus mirabilis	ARO:3002670|cat	group cat-1	89.12	239	514	Y
fabbb72e-615b-487a-83b4-786a6e57bb84	Klebsiella pneumoniae	Klebsiella pneumoniae	ARO:3003923|oqxB	group oqx-mex-amr-1	86.84	2493	677	Y
5708db1c-d312-4c9e-b710-b83e16df0824	Klebsiella pneumoniae	Klebsiella pneumoniae	ARO:3001191|SHV-152	group SHV-LEN-OKP-1	83.18	737	2652	Y
06a44d06-9a6e-4d99-bec5-014ea00c4e1a	Escherichia coli	Enterobacteriaceae	ARO:3002831|vgaC	vgaC	85.71	245	842	Y
36efa0b2-29f5-49b9-81d5-bd63e854d92b	Shigella flexneri	Shigella flexneri	ARO:3002601|aadA	group aad-1	86.25	807	3322	Y
36efa0b2-29f5-49b9-81d5-bd63e854d92b	Shigella flexneri	Shigella flexneri	ARO:3002854|dfrA1	group dfr-3	89.63	482	2172	Y
36efa0b2-29f5-49b9-81d5-bd63e854d92b	Shigella flexneri	Shigella flexneri	ARO:3002895|sat-1	sat-1	87.11	551	2733	Y
8fa05c8e-7b7b-47e8-8c94-e04760daffcc	Klebsiella pneumoniae	Klebsiella pneumoniae	ARO:3003209|FosA5	group Fos-3	84.04	401	1056	Y
978d00a7-e56f-4734-85c7-8f6468eb31fc	Klebsiella pneumoniae	Klebsiella pneumoniae	ARO:3001068|SHV-9	group SHV-LEN-OKP-1	84.33	319	3704	Y
94107794-e610-483e-a9b0-262b3a3b5ce1	Klebsiella pneumoniae	Enterobacteriaceae	ARO:3003923|oqxB	group oqx-mex-amr-1	83.43	2571	253	Y
11fe1704-d265-497c-b7d1-82b3177655b0	Shigella flexneri	Shigella flexneri	ARO:3002601|aadA	group aad-1	92.4	803	1531	Y
11fe1704-d265-497c-b7d1-82b3177655b0	Shigella flexneri	Shigella flexneri	ARO:3002895|sat-1	sat-1	93.93	527	2366	Y
11fe1704-d265-497c-b7d1-82b3177655b0	Shigella flexneri	Shigella flexneri	ARO:3002854|dfrA1	group dfr-3	91.25	480	2976	Y
11dd0010-f065-4ef1-b1ee-b4a87a1e0234	Klebsiella pneumoniae	Enterobacteriaceae	ARO:3003923|oqxB	group oqx-mex-amr-1	87.22	3256	648	Y
11dd0010-f065-4ef1-b1ee-b4a87a1e0234	Klebsiella pneumoniae	Enterobacteriaceae	ARO:3003922|oqxA	group oqx-mex-1	87.64	639	3462	Y
f420290b-60c0-44ba-b403-570d157ad714	Klebsiella pneumoniae	Klebsiella pneumoniae	ARO:3000024|patA	patA	82.44	450	216	Y
8eda44d2-eb8f-4ca5-92fa-199d2b2bb191	Klebsiella pneumoniae	Klebsiella pneumoniae	ARO:3003830|aminocoumarin	alaS	81.89	243	529	Y
c418092f-f317-4930-b1eb-9333a3b50f8d	Klebsiella pneumoniae	Enterobacteriaceae	ARO:3003923|oqxB	group oqx-mex-amr-1	84.94	737	245	Y
70249fee-7fda-405f-a88a-492e9daa3825	Klebsiella pneumoniae	Enterobacteriaceae	ARO:3002831|vgaC	vgaC	80.87	230	942	Y
58e8f118-0279-4884-b815-4b1dad5cdabd	Klebsiella pneumoniae	Klebsiella pneumoniae	ARO:3003922|oqxA	group oqx-mex-1	83.54	972	1793	Y
803acbc6-b004-42cb-8810-ff01ecfb6608	Proteus mirabilis	Proteus mirabilis	ARO:3002670|cat	group cat-1	84.75	446	10753	Y
7ae51fb0-8476-4f73-9648-4d5199e8f3f6	Klebsiella pneumoniae	Klebsiella pneumoniae	ARO:3003922|oqxA	group oqx-mex-1	87.29	236	1932	Y
deb6ae0c-247e-48a4-ac54-61d9ffaa32d7	Klebsiella pneumoniae	Enterobacteriaceae	ARO:3002831|vgaC	vgaC	87.92	240	1399	Y
416fdf9a-524c-4c18-b0cd-1d6726577c2e	Klebsiella pneumoniae	Klebsiella pneumoniae	ARO:3003922|oqxA	group oqx-mex-1	86.97	1205	1849	Y
416fdf9a-524c-4c18-b0cd-1d6726577c2e	Klebsiella pneumoniae	Klebsiella pneumoniae	ARO:3003923|oqxB	group oqx-mex-amr-1	87.2	375	3031	Y
30a17c45-3589-4892-a21e-72656458044f	Escherichia fergusonii	Enterobacteriaceae	ARO:3002831|vgaC	vgaC	87.07	232	1633	Y
ae9eec6d-b8b7-488e-9c73-9a6792094653	Klebsiella pneumoniae	Klebsiella pneumoniae	ARO:3001191|SHV-152	group SHV-LEN-OKP-1	83.92	877	7539	Y
26f62185-131f-4784-8f0e-4e0fbd57d5bb	Escherichia coli	Enterobacteriaceae	ARO:3002831|vgaC	vgaC	88.28	239	764	Y
2ef1633d-f513-4cd3-b8c0-e9b3ef7367a7	Klebsiella pneumoniae	Klebsiella pneumoniae	ARO:3003922|oqxA	group oqx-mex-1	88.95	579	679	Y
4ca686b0-7954-44d2-9bff-b810c912b6ed	Klebsiella pneumoniae	Klebsiella pneumoniae	ARO:3000518|CRP	CRP	81.1	254	261	Y
68aee99e-e2ca-43ae-98e4-afae4c8b5964	Klebsiella pneumoniae	Klebsiella pneumoniae	ARO:3003923|oqxB	group oqx-mex-amr-1	84.76	2297	2261	Y
68aee99e-e2ca-43ae-98e4-afae4c8b5964	Klebsiella pneumoniae	Klebsiella pneumoniae	ARO:3003922|oqxA	group oqx-mex-1	88.11	1219	2219	Y
bd102361-6156-42ac-a750-353389c29ef5	Escherichia coli	Escherichia coli	ARO:3002831|vgaC	vgaC	83.9	236	2129	Y
0274146f-d932-4ab9-8056-fd88a879dc56	Proteus mirabilis	Proteus mirabilis	ARO:3000177|tetJ	group tet-3	89.11	1230	3462	Y
0213c7e0-4fc4-4c35-9f29-b1bc5d57bf76	Proteus mirabilis	Proteus mirabilis	ARO:3000177|tetJ	group tet-3	90.5	895	5791	Y
0e58708e-36be-4a0e-a6c6-c1b7420640cb	Escherichia coli	Escherichia coli	ARO:3002831|vgaC	vgaC	82.82	227	3180	Y
d3e58f03-ef82-437d-84ea-d9ec9be82baa	Klebsiella pneumoniae	Klebsiella pneumoniae	ARO:3003922|oqxA	group oqx-mex-1	84.68	568	2412	Y
2ecd147d-e3e2-49af-8e08-1c74ea752712	Escherichia coli	Escherichia coli	ARO:3002831|vgaC	vgaC	84.48	232	1235	Y
9bf41674-83a4-409b-a5be-472b5c2ef163	Klebsiella pneumoniae	Klebsiella pneumoniae	ARO:3003152|SHV-185	group SHV-LEN-OKP-1	86.28	532	798	Y
db145b6c-51bc-4701-8f89-defb8c008ee4	Klebsiella pneumoniae	Klebsiella pneumoniae	ARO:3003923|oqxB	group oqx-mex-amr-1	89.52	3235	4172	Y
db145b6c-51bc-4701-8f89-defb8c008ee4	Klebsiella pneumoniae	Klebsiella pneumoniae	ARO:3003922|oqxA	group oqx-mex-1	87.22	1197	3947	Y
4b8cc3ab-656f-4027-ac04-e01ddf92c0f3	Escherichia coli	Enterobacteriaceae	ARO:3002831|vgaC	vgaC	89.22	232	862	Y
c96c2a28-9d08-4572-80fc-da193ac5a80e	Klebsiella pneumoniae	Enterobacteriaceae	ARO:3003923|oqxB	group oqx-mex-amr-1	88.56	2901	70	Y
b519efda-0873-4fc1-91a9-8ad9bbe68f57	Klebsiella pneumoniae	Klebsiella pneumoniae	ARO:3003209|FosA5	group Fos-3	86.56	424	595	Y
ca566715-e763-4e21-8aa9-796d6b3336f0	Klebsiella pneumoniae	Klebsiella pneumoniae	ARO:3003923|oqxB	group oqx-mex-amr-1	82.37	3256	1011	Y
ca566715-e763-4e21-8aa9-796d6b3336f0	Klebsiella pneumoniae	Klebsiella pneumoniae	ARO:3003922|oqxA	group oqx-mex-1	81.67	491	4136	Y
f8456b52-980d-48ac-bc09-b18e04a88a76	Klebsiella pneumoniae	Klebsiella pneumoniae	ARO:3003209|FosA5	group Fos-3	85	400	3567	Y
185577b4-5519-4674-a2db-5fcb3835bbb1	Klebsiella pneumoniae	Klebsiella	ARO:3001096|SHV-38	group SHV-LEN-OKP-1	86.98	384	337	Y
730c231c-cee8-474d-857a-f09d4d085038	Klebsiella pneumoniae	Klebsiella pneumoniae	ARO:3003922|oqxA	group oqx-mex-1	84.62	663	1205	Y
936730d0-438a-4a85-9274-75d172ef4c56	Proteus mirabilis	Proteus mirabilis	ARO:3002670|cat	group cat-1	87.08	650	6615	Y
d1a03b1e-69b0-4633-9168-8c11dbd21948	Klebsiella pneumoniae	Klebsiella pneumoniae	ARO:3003922|oqxA	group oqx-mex-1	81.4	387	5566	Y
20a7ea01-94de-4074-9d51-db7e46a4ce28	Klebsiella pneumoniae	Enterobacterales	ARO:3001193|SHV-154	group SHV-LEN-OKP-1	85.45	880	673	Y
cb52655d-1a93-4570-ada9-f1c84a81b719	Klebsiella pneumoniae	Klebsiella pneumoniae	ARO:3003209|FosA5	group Fos-3	84.47	438	2322	Y
bf34b2b3-efca-455c-8c39-165c930b8e6a	Klebsiella pneumoniae	Klebsiella pneumoniae	ARO:3003922|oqxA	group oqx-mex-1	87.39	1221	523	Y
bf34b2b3-efca-455c-8c39-165c930b8e6a	Klebsiella pneumoniae	Klebsiella pneumoniae	ARO:3003923|oqxB	group oqx-mex-amr-1	89.15	258	1729	Y
a05233b7-df27-41c3-b1f9-5f2598d9c26d	Klebsiella pneumoniae	Klebsiella pneumoniae	ARO:3001137|SHV-83	group SHV-LEN-OKP-1	81.03	875	744	Y
ab12799c-a61e-46ba-9047-b0ad5e709718	Escherichia coli	Escherichia coli	ARO:3002831|vgaC	vgaC	80.33	239	800	Y
6f63c035-b433-4c90-95f6-025bbfdab1ea	Escherichia coli	Enterobacteriaceae	ARO:3002831|vgaC	vgaC	91.14	237	1117	Y
0272afc5-e974-4c2c-af3c-cff5b69919e2	Shigella flexneri	Shigella flexneri	ARO:3002601|aadA	group aad-1	89.26	810	6352	Y
0272afc5-e974-4c2c-af3c-cff5b69919e2	Shigella flexneri	Shigella flexneri	ARO:3002854|dfrA1	group dfr-3	94.14	478	5200	Y
0272afc5-e974-4c2c-af3c-cff5b69919e2	Shigella flexneri	Shigella flexneri	ARO:3002895|sat-1	sat-1	86.58	544	5771	Y
85f7edfd-25d9-423e-ae59-b1d3f56bc263	Klebsiella pneumoniae	Enterobacteriaceae	ARO:3002831|vgaC	vgaC	91.6	238	600	Y
f8d9bb9d-342c-474d-8be4-475cf72e3142	Klebsiella pneumoniae	Klebsiella pneumoniae	ARO:3003155|SHV-188	group SHV-LEN-OKP-1	84.44	360	1455	Y
be929281-3ee0-4beb-80ce-8b34da29dd8e	Klebsiella pneumoniae	Klebsiella pneumoniae	ARO:3001191|SHV-152	group SHV-LEN-OKP-1	85.16	411	1099	Y
6bcc0b9e-8f4e-4085-9f91-542c2018ee30	Klebsiella pneumoniae	Klebsiella pneumoniae	ARO:3003922|oqxA	group oqx-mex-1	85.8	1197	2847	Y
20034209-49a0-4c16-91bb-3c537f7d180b	Klebsiella pneumoniae	Klebsiella pneumoniae	ARO:3003923|oqxB	group oqx-mex-amr-1	80.59	2731	2050	Y
20034209-49a0-4c16-91bb-3c537f7d180b	Klebsiella pneumoniae	Klebsiella pneumoniae	ARO:3003922|oqxA	group oqx-mex-1	82	1228	2552	Y
db271f06-e250-4e53-991a-7da4664b0bb1	Klebsiella pneumoniae	Enterobacteriaceae	ARO:3003922|oqxA	group oqx-mex-1	81.61	571	723	Y
613712fe-44d8-4dd6-935d-26b741a6194f	Escherichia coli	Enterobacteriaceae	ARO:3002831|vgaC	vgaC	88.41	233	1326	Y
f4a007b4-8e36-4a48-a154-8bdeea83f10b	Klebsiella pneumoniae	Klebsiella pneumoniae	ARO:3003209|FosA5	group Fos-3	84.65	417	1059	Y
3e415653-15e5-4d4c-86c6-c23ddadd3983	Salmonella sp.	Gammaproteobacteria	ARO:3002621|aadA24	group aad-1	81.57	293	836	Y
ea16dcc5-0a3c-4fbf-a26b-65000580f23a	Escherichia coli	Enterobacteriaceae	ARO:3003923|oqxB	group oqx-mex-amr-1	80.15	1239	181	Y
c6c91a73-365d-4e57-9822-c34a69794e5c	Klebsiella pneumoniae	Klebsiella pneumoniae	ARO:3003209|FosA5	group Fos-3	91.9	395	4336	Y
24e83392-0351-4b93-974d-3e4b479aa90f	Klebsiella pneumoniae	Klebsiella pneumoniae	ARO:3000676|H-NS	H-NS	82.33	215	566	Y
28329d1f-39b8-4222-b803-75fb1fcec0cb	Pasteurella multocida	Gammaproteobacteria	ARO:3002621|aadA24	group aad-1	85.54	505	53	Y
ef24885e-3c4e-43c5-ae38-db3817ffa528	Klebsiella pneumoniae	Enterobacteriaceae	ARO:3002831|vgaC	vgaC	91.45	234	314	Y
78bb2cb5-91c1-46af-8edf-8a3dfecfe0cf	Klebsiella pneumoniae	Klebsiella pneumoniae	ARO:3001128|SHV-74	group SHV-LEN-OKP-1	84.81	757	2124	Y
aaecf687-1cf0-494f-b15f-747a33782d67	Klebsiella pneumoniae	Enterobacteriaceae	ARO:3002831|vgaC	vgaC	88.16	245	1735	Y
48e15219-cc6c-44d4-b464-e3f0caefea66	Klebsiella pneumoniae	Enterobacteriaceae	ARO:3003923|oqxB	group oqx-mex-amr-1	80.45	2164	101	Y
e7610d2e-0e08-4f3b-acac-b588ad67b167	Klebsiella pneumoniae	Enterobacteriaceae	ARO:3003923|oqxB	group oqx-mex-amr-1	83.67	1041	557	Y
e7610d2e-0e08-4f3b-acac-b588ad67b167	Klebsiella pneumoniae	Enterobacteriaceae	ARO:3003922|oqxA	group oqx-mex-1	81.17	563	1035	Y
e44ac170-6230-44a9-bb6a-8e26aa15ec2d	Escherichia coli	Enterobacteriaceae	ARO:3002831|vgaC	vgaC	89.29	224	1512	Y
74cf7c41-f97b-4390-98f4-af250139b1d7	Escherichia coli	Enterobacteriaceae	ARO:3002831|vgaC	vgaC	85.96	235	1059	Y
4181ee03-3184-445c-92ba-d4d32994e116	Escherichia fergusonii	Gammaproteobacteria	ARO:3002831|vgaC	vgaC	89.61	231	8768	Y
f6ecc73a-74d8-46c2-befc-793c923da76e	Klebsiella pneumoniae	Klebsiella pneumoniae	ARO:3003923|oqxB	group oqx-mex-amr-1	87.67	576	1357	Y
4afb2689-dfe4-4d52-b897-068d961bd28a	Shigella dysenteriae	Shigella	ARO:3002854|dfrA1	group dfr-3	80	260	1829	Y
464d8021-1a1b-420c-a538-107c5a10e25e	Klebsiella pneumoniae	Klebsiella pneumoniae	ARO:3003209|FosA5	group Fos-3	82.4	409	1703	Y
5b49a546-1311-4f04-98f0-91b55e9e4e08	Klebsiella pneumoniae	Klebsiella pneumoniae	ARO:3001070|SHV-11	group SHV-LEN-OKP-1	89.9	881	3033	Y
9d48e2fc-98e5-48c3-9050-0cf1081d24f3	Shigella flexneri	Shigella flexneri	ARO:3002601|aadA	group aad-1	85.85	834	2090	Y
9d48e2fc-98e5-48c3-9050-0cf1081d24f3	Shigella flexneri	Shigella flexneri	ARO:3002895|sat-1	sat-1	82.59	540	1665	Y
9d48e2fc-98e5-48c3-9050-0cf1081d24f3	Shigella flexneri	Shigella flexneri	ARO:3002854|dfrA1	group dfr-3	83.57	493	2284	Y
062d12bf-c862-4a7c-b0c5-08a2707c51ba	Klebsiella pneumoniae	Klebsiella pneumoniae	ARO:3001137|SHV-83	group SHV-LEN-OKP-1	90.38	364	2661	Y
72d04edc-31ab-4dee-989e-10c138a4955f	Klebsiella pneumoniae	Enterobacteriaceae	ARO:3003923|oqxB	group oqx-mex-amr-1	84.43	1137	227	Y
5236051a-e03c-4b52-a6b7-d1e493d0ff53	Klebsiella pneumoniae	Klebsiella pneumoniae	ARO:3003209|FosA5	group Fos-3	85.34	423	2544	Y
b2868101-9c5e-4871-aea9-bf64436b6a98	Klebsiella pneumoniae	Enterobacteriaceae	ARO:3002831|vgaC	vgaC	88.46	234	2001	Y
a1c2e5ee-7fb7-4d09-ba29-9aa275115479	Shigella flexneri	Shigella flexneri	ARO:3002601|aadA	group aad-1	81	816	7298	Y
a1c2e5ee-7fb7-4d09-ba29-9aa275115479	Shigella flexneri	Shigella flexneri	ARO:3002854|dfrA1	group dfr-3	83.2	494	6139	Y
a1c2e5ee-7fb7-4d09-ba29-9aa275115479	Shigella flexneri	Shigella flexneri	ARO:3002895|sat-1	sat-1	81.26	555	6716	Y
c0c55578-ccdd-4b27-95ba-ebd35df3e7bf	Klebsiella pneumoniae	Klebsiella pneumoniae	ARO:3003923|oqxB	group oqx-mex-amr-1	84.02	726	1962	Y
59183d11-cc29-4f16-8d41-5ea53ca3474b	Klebsiella pneumoniae	Klebsiella pneumoniae	ARO:3001096|SHV-38	group SHV-LEN-OKP-1	89.29	224	910	Y
87adc2b6-fb40-46d2-a2a1-81f87086bd10	Klebsiella pneumoniae	Enterobacterales	ARO:3001123|SHV-69	group SHV-LEN-OKP-1	80.6	902	3299	Y
131d1fb8-557c-428a-9f63-8e81849d3398	Klebsiella pneumoniae	Klebsiella pneumoniae	ARO:3003209|FosA5	group Fos-3	85.29	435	527	Y
1bf87f12-2c88-4c19-8d73-0403b1e97f57	Escherichia coli	Enterobacteriaceae	ARO:3002831|vgaC	vgaC	90.13	233	3162	Y
85967a6a-cb34-4adb-9612-1988c01b8251	Klebsiella pneumoniae	Klebsiella pneumoniae	ARO:3001123|SHV-69	group SHV-LEN-OKP-1	84.14	536	412	Y
e4bef367-82cf-4044-ac93-8fadc6a327a9	Klebsiella pneumoniae	Klebsiella pneumoniae	ARO:3003154|SHV-187	group SHV-LEN-OKP-1	88.59	894	2872	Y
05c1a531-ab36-4d4d-b87d-552cabe85db9	Klebsiella pneumoniae	Klebsiella pneumoniae	ARO:3000794|mdtC	group mdt-mex-sme-1	81.46	205	783	Y
3139b264-7368-48e8-a01a-6466301330d1	Klebsiella pneumoniae	Enterobacteriaceae	ARO:3001092|SHV-34	group SHV-LEN-OKP-1	90.11	536	321	Y
2d2e272a-0162-4328-9f25-d96168dd23d5	Escherichia coli	Enterobacteriaceae	ARO:3002831|vgaC	vgaC	91.95	236	384	Y
8d336d92-9b3e-46ba-b4a1-ece8f6c4a07d	Proteus mirabilis	Proteus mirabilis	ARO:3002670|cat	group cat-1	80.92	697	1289	Y
d8bcfbf9-e353-4fdc-9f28-9ee62d09aece	Klebsiella pneumoniae	Klebsiella pneumoniae	ARO:3001096|SHV-38	group SHV-LEN-OKP-1	92.05	302	1032	Y
4928531a-fdc9-4fa9-9dac-c90fe4c356f6	Klebsiella pneumoniae	Klebsiella pneumoniae	ARO:3003209|FosA5	group Fos-3	82.52	412	1517	Y
91d8975a-10e2-40b6-9fb4-fc3e83047ae4	Shigella flexneri	Shigella flexneri	ARO:3002601|aadA	group aad-1	89.34	807	6820	Y
906a5f6b-6477-4b4e-ac26-b4e3c7c2f109	Klebsiella pneumoniae	Klebsiella pneumoniae	ARO:3002831|vgaC	vgaC	87.65	243	2658	Y
a94be529-7648-4ba2-bd17-028d4d71189c	Klebsiella pneumoniae	Enterobacteriaceae	ARO:3003922|oqxA	group oqx-mex-1	80.17	1210	541	Y
0ffb3dcd-e9e1-4e2f-849a-6b16103f6e44	Proteus mirabilis	Proteus mirabilis	ARO:3002670|cat	group cat-1	84.66	678	3660	Y
5e97ce63-356a-482c-9900-5b2ffed2336b	Klebsiella pneumoniae	Klebsiella pneumoniae	ARO:3003154|SHV-187	group SHV-LEN-OKP-1	90.02	882	4536	Y
1a6a2f2b-9d56-41bc-a02f-ffea55be4c29	Klebsiella pneumoniae	Enterobacteriaceae	ARO:3003922|oqxA	group oqx-mex-1	83.85	1152	142	Y
5a6d3107-59ff-46f0-937f-4a248b43c5cc	Klebsiella pneumoniae	Klebsiella	ARO:3003922|oqxA	group oqx-mex-1	85.19	405	256	Y
ae154d69-70b6-443c-94b1-381d546ae864	Klebsiella pneumoniae	Klebsiella pneumoniae	ARO:3003209|FosA5	group Fos-3	86.73	422	1790	Y
11b36bea-b0da-4532-8b69-bd1359b5cb33	Klebsiella pneumoniae	Klebsiella pneumoniae	ARO:3003922|oqxA	group oqx-mex-1	83.49	830	356	Y
89b10ac5-4fe8-4ae9-b5a6-3b651e361945	Proteus mirabilis	Proteus mirabilis	ARO:3000177|tetJ	group tet-3	88.46	1222	3384	Y
d71e1959-8cda-478d-bad2-41e03c59e741	Klebsiella pneumoniae	Klebsiella pneumoniae	ARO:3003154|SHV-187	group SHV-LEN-OKP-1	83.35	895	7324	Y
8e94e7ea-2d84-4c91-a3f6-739773b63a4e	Klebsiella pneumoniae	Klebsiella pneumoniae	ARO:3003209|FosA5	group Fos-3	83.95	430	2926	Y
644d0352-ee02-46c1-a934-9d8d28cf7198	Escherichia coli	Escherichia coli	ARO:3002831|vgaC	vgaC	82.76	203	2260	Y
30cd6edf-265d-40a1-90c0-8f8d23a385df	Klebsiella pneumoniae	Klebsiella pneumoniae	ARO:3003923|oqxB	group oqx-mex-amr-1	88.54	1615	1047	Y
a7b949ea-4723-4aef-9a17-093b094d9091	Klebsiella pneumoniae	Klebsiella pneumoniae	ARO:3001161|SHV-112	group SHV-LEN-OKP-1	80.83	313	2225	Y
78775584-6065-496f-88b9-5a568da14c97	Klebsiella pneumoniae	Klebsiella pneumoniae	ARO:3003922|oqxA	group oqx-mex-1	82.19	247	915	Y
2b4f4c3d-761c-4784-a4df-261abc84524b	Klebsiella pneumoniae	Enterobacteriaceae	ARO:3003923|oqxB	group oqx-mex-amr-1	87.96	2101	326	Y
2b4f4c3d-761c-4784-a4df-261abc84524b	Klebsiella pneumoniae	Enterobacteriaceae	ARO:3003922|oqxA	group oqx-mex-1	93.67	300	2055	Y
24116c54-5aee-4baa-b830-c8946ce0fa22	Klebsiella pneumoniae	Klebsiella pneumoniae	ARO:3000676|H-NS	H-NS	80.55	293	400	Y
91d184fa-5909-443f-bf87-a8230c2e4701	Klebsiella pneumoniae	Klebsiella pneumoniae	ARO:3003209|FosA5	group Fos-3	86.16	419	1775	Y
dcd773ab-ca81-470b-92c5-d2a9d4f80634	Klebsiella pneumoniae	Klebsiella pneumoniae	ARO:3003209|FosA5	group Fos-3	85.91	369	3649	Y
5dd293cd-91e7-47c5-a73a-d35b7f861e78	Klebsiella pneumoniae	Klebsiella pneumoniae	ARO:3003923|oqxB	group oqx-mex-amr-1	84.53	543	950	Y
5d1fdce7-c78f-4cea-8cac-0ade6cb16e27	Klebsiella pneumoniae	Klebsiella pneumoniae	ARO:3003209|FosA5	group Fos-3	87.79	434	1133	Y
d7b4149d-7d7b-443e-9171-4f7329f8f8f6	Klebsiella pneumoniae	Enterobacteriaceae	ARO:3002831|vgaC	vgaC	86.13	238	749	Y
7230612b-5daa-4f00-996a-be3604667bbe	Escherichia coli	Escherichia coli	ARO:3002831|vgaC	vgaC	88.36	232	2782	Y
c473d5d3-2810-4b2d-8fa5-91c7b3cab428	Klebsiella pneumoniae	Klebsiella pneumoniae	ARO:3003922|oqxA	group oqx-mex-1	86.74	792	363	Y
d27bb6a8-8cd2-4304-bba5-d4c2e4c10193	Proteus mirabilis	Proteus mirabilis	ARO:3002670|cat	group cat-1	85.44	515	659	Y
cb2b7ce6-286f-4c80-9536-a62e1cba3788	Klebsiella pneumoniae	Klebsiella pneumoniae	ARO:3001137|SHV-83	group SHV-LEN-OKP-1	88.33	900	6307	Y
26d78d67-dc51-432a-8aae-a5f583a9e438	Klebsiella pneumoniae	Klebsiella pneumoniae	ARO:3003209|FosA5	group Fos-3	81.75	422	5813	Y
eac54dfe-c098-4966-8332-bb0f899345a4	Klebsiella pneumoniae	Enterobacteriaceae	ARO:3002831|vgaC	vgaC	86.67	240	1016	Y
4755fb9a-ca22-4e07-bf0b-1c0e1ebfe473	Klebsiella pneumoniae	Klebsiella pneumoniae	ARO:3003923|oqxB	group oqx-mex-amr-1	84.75	1128	1447	Y
b8d5b736-7871-4ac5-8bdb-faaba65cf6c5	Klebsiella pneumoniae	Klebsiella pneumoniae	ARO:3003922|oqxA	group oqx-mex-1	82.04	746	3041	Y
22ae98e3-bd7a-4850-a8b1-1f6c91831f9b	Klebsiella pneumoniae	Enterobacteriaceae	ARO:3002831|vgaC	vgaC	87.87	239	1010	Y
e94c6a7c-df7e-40f9-8083-312b7d4f218a	Escherichia coli	Escherichia coli	ARO:3002831|vgaC	vgaC	86.58	231	2397	Y
5e0a1236-4891-466e-a75e-ea1977c51d0b	Escherichia coli	Enterobacteriaceae	ARO:3003923|oqxB	group oqx-mex-amr-1	90.37	405	110	Y
34ec617c-7b1b-46cf-be91-b8e5076475b7	Klebsiella pneumoniae	Enterobacteriaceae	ARO:3003923|oqxB	group oqx-mex-amr-1	80.49	405	4062	Y
8e9889d2-af51-454b-ab44-70c9c73a7822	Klebsiella pneumoniae	Klebsiella pneumoniae	ARO:3003923|oqxB	group oqx-mex-amr-1	82.42	2742	3807	Y
8e9889d2-af51-454b-ab44-70c9c73a7822	Klebsiella pneumoniae	Klebsiella pneumoniae	ARO:3003922|oqxA	group oqx-mex-1	80.31	1224	2643	Y
d5374a8c-99e2-4689-8ac0-4d47d4378e21	Klebsiella pneumoniae	Klebsiella pneumoniae	ARO:3003923|oqxB	group oqx-mex-amr-1	82.93	1523	723	Y
4ba8db7b-fda5-41de-8e7c-d539e9845f5c	Klebsiella pneumoniae	Klebsiella pneumoniae	ARO:3003923|oqxB	group oqx-mex-amr-1	85.62	1161	2949	Y
0366488f-579f-41e2-b29d-301350bc5f25	Klebsiella pneumoniae	Klebsiella pneumoniae	ARO:3000024|patA	patA	82.38	210	215	Y
f57c3e0a-0117-4b7f-9853-8944dd18dc80	Escherichia coli	Escherichia coli	ARO:3002831|vgaC	vgaC	86.64	232	2454	Y
97652b2b-ea18-456c-bba8-ccc27b43cf91	Klebsiella pneumoniae	Klebsiella pneumoniae	ARO:3003923|oqxB	group oqx-mex-amr-1	88.45	1108	1528	Y
ec8556bb-3e71-4c47-8d88-30b84554d51e	Klebsiella pneumoniae	Klebsiella pneumoniae	ARO:3003154|SHV-187	group SHV-LEN-OKP-1	82.11	928	4206	Y
445b6f7d-94cc-4ec7-bc6b-5782daf10c7b	Klebsiella pneumoniae	Enterobacteriaceae	ARO:3002831|vgaC	vgaC	81.4	242	1271	Y
d04a054e-4de4-4e3e-94c8-fa0d3bae0904	Klebsiella pneumoniae	Klebsiella pneumoniae	ARO:3000216|acrB	group mex-acr-1	80.16	504	7	N
1abf83b8-cca3-48a7-99a3-a0d60e81bb8e	Escherichia coli	Enterobacteriaceae	ARO:3003923|oqxB	group oqx-mex-amr-1	88.32	702	13	N
dd526b48-a811-486a-91ea-0c2e8fa76b47	Klebsiella pneumoniae	Enterobacteriaceae	ARO:3003923|oqxB	group oqx-mex-amr-1	88.2	1483	1	N
54a89240-f72b-4dd1-adea-5f6a1219bc0a	Klebsiella pneumoniae	Klebsiella	ARO:3003923|oqxB	group oqx-mex-amr-1	87.56	418	2	N
c6ab4c1e-a65f-46c6-9f5c-56606f406288	Klebsiella pneumoniae	Klebsiella pneumoniae	ARO:3000793|mdtB	group mdt-mds-acr-mtr-1	81.42	296	10	N
a54dff89-39cb-4a5a-8ed7-2f7322894cdf	Klebsiella pneumoniae	Klebsiella pneumoniae	ARO:3000216|acrB	group mex-acr-1	80.86	533	5	N
263b363a-581d-4929-8172-bcbce75abc1e	Klebsiella pneumoniae	Enterobacteriaceae	ARO:3003923|oqxB	group oqx-mex-amr-1	88.47	2481	18	N
06588c97-8d0c-448b-a662-7ed7468df794	Klebsiella pneumoniae	Enterobacteriaceae	ARO:3003922|oqxA	group oqx-mex-1	89.99	919	0	N
9860e432-7ac5-48e7-8391-97ea6181dd55	Klebsiella pneumoniae	Enterobacteriaceae	ARO:3003923|oqxB	group oqx-mex-amr-1	85.01	847	0	N
d084769d-7727-43a1-84cc-eadd5f778972	Klebsiella pneumoniae	Enterobacteriaceae	ARO:3003923|oqxB	group oqx-mex-amr-1	86.66	1454	0	N
a28b8f7d-7a13-4b12-b89a-8a975d0bd8e8	Escherichia coli	Enterobacteriaceae	ARO:3003923|oqxB	group oqx-mex-amr-1	90.83	218	3	N
225d2d92-d924-42d4-86d6-56586dce52fb	Klebsiella pneumoniae	Enterobacteriaceae	ARO:3003923|oqxB	group oqx-mex-amr-1	88.49	930	2	N
6d12b038-0afd-4290-a35c-8da3dcf4dfde	Klebsiella pneumoniae	Enterobacteriaceae	ARO:3003923|oqxB	group oqx-mex-amr-1	85.5	2055	23	N
591b3413-be96-42ee-9a63-71b1c42abfd9	Klebsiella pneumoniae	Klebsiella pneumoniae	ARO:3000216|acrB	group mex-acr-1	80.66	305	14	N
e58361b7-e4e4-4af5-8983-a2174d588b4a	Klebsiella pneumoniae	Enterobacteriaceae	ARO:3003923|oqxB	group oqx-mex-amr-1	89.96	717	3	N
407531b5-5749-4efd-b40a-4952a8ea3b74	Klebsiella pneumoniae	Enterobacteriaceae	ARO:3003923|oqxB	group oqx-mex-amr-1	83.76	1059	0	N
ee541880-521a-4289-b2fc-b07712bbe554	Klebsiella pneumoniae	Enterobacteriaceae	ARO:3003923|oqxB	group oqx-mex-amr-1	84.77	965	0	N
0248ad22-c428-462c-9c6a-61fff7172b06	Klebsiella pneumoniae	Klebsiella	ARO:3003923|oqxB	group oqx-mex-amr-1	80.05	797	5	N
05bdc6c2-8333-458f-b05b-ebf8145be288	Klebsiella pneumoniae	Enterobacteriaceae	ARO:3003923|oqxB	group oqx-mex-amr-1	82.31	1057	23	N
7380dc40-6398-4665-822a-497a2f60c482	Klebsiella pneumoniae	Enterobacteriaceae	ARO:3003923|oqxB	group oqx-mex-amr-1	89.89	356	4	N
Sample P49
ReadId	HostTopHit	HostLCAHit	CARDHit	CARDGroup	PercentID	Length	Distance	Independent
9f0f9a0b-6fe1-4a75-938f-dfc23d4db4d2	Escherichia coli	Enterobacterales	ARO:3001397|OXA-2	OXA-2	80.46	307	169	Y
43962585-c65f-4aea-8206-b51480c82537	Enterobacter cloacae	Enterobacter cloacae	ARO:3000825|robA	robA	81.34	895	1180	Y
9f9cc129-8097-4d1f-97c8-aa0ccbbe756c	Enterobacter cloacae	Enterobacter cloacae	ARO:3000825|robA	robA	90.61	884	3412	Y
92eaf722-df44-4365-a8db-07d259356b37	Klebsiella pneumoniae	Enterobacterales	ARO:3001397|OXA-2	OXA-2	88.02	334	771	Y
1e8a4a88-f0b8-423f-aba1-de54058ae3ca	Enterobacter cloacae	Enterobacter cloacae	ARO:3000216|acrB	group mex-acr-1	90.54	222	219	Y
1f44caa1-0583-439a-b131-d9702fd434cc	Klebsiella pneumoniae	Klebsiella pneumoniae	ARO:3001397|OXA-2	OXA-2	90.07	282	4220	Y
1f44caa1-0583-439a-b131-d9702fd434cc	Klebsiella pneumoniae	Klebsiella pneumoniae	ARO:3001397|OXA-2	OXA-2	86.15	296	5481	Y
ba11cd47-e6ca-40d9-ba63-4ff556a8aa26	Enterobacter cloacae	Enterobacter cloacae	ARO:3000825|robA	robA	89.84	886	5769	Y
8e2be451-e215-42b9-8c61-688cd4e1bf9f	Klebsiella michiganensis	Klebsiella	ARO:3000024|patA	patA	80.45	711	119	Y
2800067b-11af-4835-9d8a-accb104478d7	Enterobacter cloacae	Enterobacter cloacae	ARO:3001839|ACT-18	group CMY-LAT-CFE-ACT-MIR-1	90.83	1178	2869	Y
f75b2cb7-dab3-4976-a535-30323fc6ddb5	Enterobacter cloacae	Enterobacter cloacae	ARO:3001839|ACT-18	group CMY-LAT-CFE-ACT-MIR-1	84.65	1166	13554	Y
8f706682-d0dc-4ecd-9c6a-5c83b424fbd2	Enterobacter cloacae	Enterobacter cloacae	ARO:3000074|emrB	emrB	81.17	239	1237	Y
f93c2543-62e6-4571-a016-6159520b5bbd	Klebsiella pneumoniae	Enterobacteriaceae	ARO:3001397|OXA-2	OXA-2	81.7	235	230	Y
e43018b6-dcda-4ad4-aa71-62142beb26c1	Enterobacter cloacae	Enterobacter cloacae	ARO:3003923|oqxB	group oqx-mex-amr-1	82.51	1349	7	N
Sample P103
ReadId	HostTopHit	HostLCAHit	CARDHit	CARDGroup	PercentID	Length	Distance	Independent
49491a8c-b1d4-4bfa-9fd2-c4529d8bb865	Enterococcus sp.	Enterococcus	ARO:3000300|lsaA	lsaA	87.46	590	76	Y
f79695e9-140d-4101-a240-d878b605235b	Bifidobacterium breve	Bifidobacterium breve	ARO:3000190|tetO	group tet-6	94.02	234	2263	Y
5732028e-7208-4a0a-944c-959b983be9e5	Enterococcus faecalis	Enterococcus	ARO:3000300|lsaA	lsaA	80.47	932	139	Y
8535cd5b-d524-4a10-9dbd-888c572230ef	Enterococcus sp.	Enterococcus	ARO:3000300|lsaA	lsaA	91.33	1522	1258	Y
0f122d6a-8eb3-4f23-b526-be55ea7e1380	Bifidobacterium breve	Bifidobacterium breve	ARO:3003730|Bifidobacterium ileS	ileS	82.89	976	50	Y
75b4ee1f-9d03-4575-8db0-744b31fa8e78	Megasphaera elsdenii	Bacteria	ARO:3000190|tetO	group tet-6	83.33	252	301	Y
e0959877-9272-4511-8fa1-383ab6ef89dc	Enterococcus faecalis	Enterococcus	ARO:3003551|emeA	group bmr-eme-1	89.19	1203	237	Y
4f1b386e-73b6-4469-b6fc-2cc1e0e1bb5f	Enterococcus faecalis	Enterococcus	ARO:3000300|lsaA	lsaA	86.57	350	803	Y
a9d26940-ad41-49f5-81fd-5558de07f41d	Enterococcus faecalis	Enterococcus	ARO:3003551|emeA	group bmr-eme-1	89.1	752	297	Y
45ebca1a-850b-4085-8f89-44d7638fec27	Mobiluncus curtisii	Bacteria	ARO:3000190|tetO	group tet-6	86.41	1295	1254	Y
5d9e956b-2f30-4ad7-b81c-e0bef1f62694	Clostridium cellulovorans	Bacteria	ARO:3000190|tetO	group tet-6	91.24	1279	529	Y
e2393508-fde6-4e91-a42c-d0aa16e6519b	Uncultured bacterium	Bifidobacterium breve	ARO:3003730|Bifidobacterium ileS	ileS	84.09	1402	59	Y
02a0937a-80cc-4f7d-9a78-5adac2eed5c5	Mobiluncus curtisii	Bacteria	ARO:3000190|tetO	group tet-6	91.27	939	1250	Y
f751eb7c-12d5-4487-abbc-03c08de99f76	Uncultured bacterium	Bifidobacterium bifidum	ARO:3003730|Bifidobacterium ileS	ileS	86.31	358	56	Y
ed4ece50-f801-48f6-bd3f-3ab19f67eb4f	Mobiluncus curtisii	Bacteria	ARO:3000190|tetO	group tet-6	92.26	1912	976	Y
e14d16ed-b26b-4daa-befd-95fb2b2948d6	Enterococcus faecalis	Enterococcus	ARO:3002875|dfrE	dfrE	91.55	414	1458	Y
d749e657-7736-42ad-89c0-14687d387592	Bifidobacterium breve	Bifidobacterium breve	ARO:3003730|Bifidobacterium ileS	ileS	81.24	933	3583	Y
9bc7140a-5418-4e2a-8772-4f6cfc138f3a	Campylobacter jejuni	Bacteria	ARO:3000190|tetO	group tet-6	89.87	1550	136	Y
35866062-983a-4ee9-b109-1eed95fe6d30	Mobiluncus curtisii	Bacteria	ARO:3000190|tetO	group tet-6	86.42	265	1514	Y
81d2388d-c72d-494d-9e74-be2cc1be3d49	Bifidobacterium breve	Bifidobacterium breve	ARO:3003730|Bifidobacterium ileS	ileS	80.07	2875	508	Y
a5910a31-c8c1-4a3f-8f9c-e40c48247acd	Staphylococcus aureus	Staphylococcus	ARO:3000621|PC1	PC1	88.43	363	218	Y
3babf589-7b59-434d-8c0a-53e23f046e67	Enterococcus faecalis	Enterococcus faecalis	ARO:3003551|emeA	group bmr-eme-1	88.13	750	2158	Y
3babf589-7b59-434d-8c0a-53e23f046e67	Enterococcus faecalis	Enterococcus faecalis	ARO:3003551|emeA	group bmr-eme-1	86.33	461	1756	Y
e8303524-06aa-4d24-9d7d-7cd8b7e8a167	Clostridium cellulovorans	Bacteria	ARO:3000190|tetO	group tet-6	91.6	1929	344	Y
e81fb5c1-54ae-428a-b369-8fae33c8e6a7	Bifidobacterium breve	Bifidobacterium breve	ARO:3003730|Bifidobacterium ileS	ileS	80.76	1726	857	Y
e81fb5c1-54ae-428a-b369-8fae33c8e6a7	Bifidobacterium breve	Bifidobacterium breve	ARO:3003730|Bifidobacterium ileS	ileS	83.28	861	2497	Y
fb718c2b-5a60-4370-bd6f-20680cbf414e	Streptococcus suis	Bacteria	ARO:3000190|tetO	group tet-6	84.49	722	836	Y
fbcec742-d160-42d2-975e-86530b6e1c36	Campylobacter jejuni	Bacteria	ARO:3000196|tet32	group tet-6	82.41	216	394	Y
1515c735-0fc2-46d2-bd75-a2ea8d8af8de	Bifidobacterium bifidum	Bifidobacterium bifidum	ARO:3003730|Bifidobacterium ileS	ileS	89.42	3404	3322	Y
0497b5bc-2505-494a-9fda-1d6df50452fc	Bifidobacterium bifidum	Bifidobacterium bifidum	ARO:3003730|Bifidobacterium ileS	ileS	81.17	1413	282	Y
3a4f4584-b267-4799-a5ee-5281849b240c	Enterococcus faecalis	Enterococcus	ARO:3002875|dfrE	dfrE	84.86	350	99	Y
ade1d65a-43e9-40f9-a402-669fdfbd6064	Uncultured bacterium	Bacteria	ARO:3000190|tetO	group tet-6	92.42	792	53	Y
646ecd3c-be03-44bb-abe1-df7dcda73a1d	Campylobacter jejuni	Bacteria	ARO:3000190|tetO	group tet-6	84.85	1162	772	Y
c7168664-661a-453d-b007-323f0305f35f	Bifidobacterium breve	Bifidobacterium breve	ARO:3000190|tetO	group tet-6	89.64	1062	3145	Y
de4f636c-a384-4afa-ad21-bc30c84a0620	Enterococcus faecalis	Enterococcus	ARO:3003551|emeA	group bmr-eme-1	88.12	589	1284	Y
0bf68b4c-2cfb-475b-820d-985e778070f3	Clostridium cellulovorans	Bacteria	ARO:3000190|tetO	group tet-6	93.68	1756	296	Y
0d31ff1b-7869-442e-99e8-20fe2d9dbba5	Enterococcus faecalis	Enterococcus	ARO:3003551|emeA	group bmr-eme-1	94.04	403	239	Y
dca6fdc8-ab4a-476a-9c9b-d959b2b3e01d	Streptococcus suis	Bacteria	ARO:3000190|tetO	group tet-6	92.29	415	439	Y
34669df1-0402-4937-b920-78b29a41ba33	Streptococcus suis	Terrabacteria group	ARO:3000190|tetO	group tet-6	87.7	935	1450	Y
cc5f06fe-bf36-41b9-9839-64fe8b9a9c6d	Staphylococcus epidermidis	Staphylococcus epidermidis	ARO:3000391|norA	norA	88.52	540	50	Y
771a444a-ddc7-47cc-8bc5-d6baa3c9227e	Bifidobacterium bifidum	Bifidobacterium bifidum	ARO:3003730|Bifidobacterium ileS	ileS	87.47	495	1911	Y
d3c9932c-6af6-40a5-abfd-5c03267e8a30	Bifidobacterium breve	Bifidobacterium breve	ARO:3000190|tetO	group tet-6	93.85	260	5859	Y
3cf67d22-8d48-43a8-8550-1bd399c6580e	Uncultured bacterium	Bacilli	ARO:3000186|tetM	group tet-6	85.57	485	92	Y
369a8c6b-38a5-4932-9a8b-b530d9ca6ad6	Bifidobacterium breve	Bifidobacterium breve	ARO:3003730|Bifidobacterium ileS	ileS	80.77	1716	417	Y
5720373b-814d-46d7-9562-6544384fabbc	Streptococcus suis	Bacteria	ARO:3000190|tetO	group tet-6	91.48	880	444	Y
168c491f-04de-4048-ab15-7dfa9083e233	Uncultured bacterium	Bacteria	ARO:3000190|tetO	group tet-6	92.53	643	53	Y
cbb97480-44f1-4c67-b05c-43d2bc27f5d6	Enterococcus faecalis	Enterococcus	ARO:3002875|dfrE	dfrE	83.69	233	393	Y
46bd8f0b-507b-491c-86a2-df2452cf35ac	Bifidobacterium bifidum	Bifidobacterium bifidum	ARO:3003730|Bifidobacterium ileS	ileS	90.62	2814	959	Y
d3e6b358-a453-4917-9e04-4f5397d539cc	Clostridium cellulovorans	Bacteria	ARO:3000190|tetO	group tet-6	87.56	587	362	Y
bc80b68a-df9a-457e-b4e3-e52344f17378	Streptococcus suis	Bacteria	ARO:3000190|tetO	group tet-6	91.93	843	278	Y
54cb1644-bd0e-4c7e-8fd1-06b85e89ec2a	Bifidobacterium breve	Bifidobacterium breve	ARO:3000190|tetO	group tet-6	87.28	464	3859	Y
fad771fd-03d7-4dba-8acb-d40deeb3d92d	Bifidobacterium bifidum	Bifidobacterium bifidum	ARO:3003730|Bifidobacterium ileS	ileS	92.56	968	701	Y
02709f3d-d168-443d-8c4b-febb939c05e2	Uncultured bacterium	Bifidobacterium breve	ARO:3003730|Bifidobacterium ileS	ileS	80.82	704	66	Y
4b612f88-15d6-4e4a-96e4-a34ac0fb354d	Clostridium cellulovorans	Bacteria	ARO:3000190|tetO	group tet-6	89.44	1146	394	Y
eb24733e-fccd-449b-871d-599b1abf13eb	Uncultured bacterium	Bacteria	ARO:3000190|tetO	group tet-6	91.99	1024	51	Y
19c6da12-2c9c-4249-86da-7d8b7712cf54	Staphylococcus aureus	Staphylococcus	ARO:3000621|PC1	PC1	88.66	873	895	Y
237cdc5d-9856-4fa7-81cd-8df6cccf04d9	Roseburia intestinalis	Bacteria	ARO:3000190|tetO	group tet-6	90.86	613	1207	Y
c6a75aae-53a4-4d77-b9ce-766ad8647cff	Bifidobacterium bifidum	Bifidobacterium bifidum	ARO:3003730|Bifidobacterium ileS	ileS	87.23	501	115	Y
c6552035-9bdd-49d2-bc2a-55019c6f13b5	Uncultured bacterium	Bifidobacterium breve	ARO:3003730|Bifidobacterium ileS	ileS	80.22	1087	70	Y
96e4ad83-78e8-4691-80cd-816ffaff5fbb	Uncultured bacterium	Bacteria	ARO:3000190|tetO	group tet-6	91.96	224	255	Y
541ca875-e017-45dc-b212-d4cfd33d4c71	Mobiluncus curtisii	Bacteria	ARO:3000190|tetO	group tet-6	86.28	1909	2507	Y
01ee6c1b-4958-4a4c-9c4d-bc73caf064d3	Enterococcus sp.	Enterococcus	ARO:3000300|lsaA	lsaA	92.84	1523	1668	Y
e5bdbd9e-8491-43ab-96ef-5cb1ddfffd3a	Mobiluncus curtisii	Terrabacteria group	ARO:3000190|tetO	group tet-6	90.22	1964	2810	Y
f8fb49ce-cb36-4243-8b9b-9fadb2d188ba	Enterococcus sp.	Enterococcus	ARO:3000300|lsaA	lsaA	89.61	1511	319	Y
73d0a844-81ee-4be8-9d8e-89e6fcc25fed	Enterococcus faecalis	Enterococcus	ARO:3002875|dfrE	dfrE	80.04	486	1704	Y
0e228266-6f48-47b1-917f-bfdc742e4664	Bifidobacterium breve	Bifidobacterium breve	ARO:3003730|Bifidobacterium ileS	ileS	84.49	361	615	Y
f423ba61-9e2a-42f6-be1b-af814f1bc36b	Bifidobacterium bifidum	Bifidobacterium bifidum	ARO:3003730|Bifidobacterium ileS	ileS	88.89	1080	444	Y
97301e9b-d8e5-4ae2-885e-1e45e6095d66	Roseburia intestinalis	Bacteria	ARO:3000190|tetO	group tet-6	86.25	829	1170	Y
4927167f-597b-4e70-b474-fa91aaa60ec9	Bifidobacterium breve	Bifidobacterium breve	ARO:3003730|Bifidobacterium ileS	ileS	81.4	301	249	Y
1028f90d-8762-4a56-a75b-b2c319819f0e	Streptococcus suis	Bacteria	ARO:3000190|tetO	group tet-6	89.31	262	831	Y
749ee20c-d3d7-4a77-9521-320b90ec8f2f	Bifidobacterium bifidum	Bifidobacterium bifidum	ARO:3003730|Bifidobacterium ileS	ileS	91.51	1354	50	Y
a9f79b3e-d3f6-4fc5-ae48-3e0a68886e9b	Enterococcus sp.	Enterococcus	ARO:3000300|lsaA	lsaA	84.34	364	91	Y
250d1ec2-a191-41f8-8b3c-60b7f782d46a	Streptococcus suis	Terrabacteria group	ARO:3000190|tetO	group tet-6	92.11	304	2726	Y
ba7bb045-530b-415e-ae03-3340f2e4a254	Enterococcus faecalis	Enterococcus	ARO:3002875|dfrE	dfrE	89.36	470	593	Y
8e882828-ebe7-43c2-9a28-377987224de7	Staphylococcus aureus	Bacilli	ARO:3000186|tetM	group tet-6	85.86	587	164	Y
499ddabc-d085-4ca6-8711-0f3e39d2ae4f	Enterococcus faecalis	Enterococcus faecalis	ARO:3003551|emeA	group bmr-eme-1	84.68	359	875	Y
d27f4213-944f-4180-b014-7c76d4383b1c	Streptococcus suis	Bacteria	ARO:3000190|tetO	group tet-6	89.08	687	517	Y
8e4ea573-3337-4262-8c06-676211f63918	Enterococcus faecalis	Enterococcus	ARO:3000300|lsaA	lsaA	94.91	511	1445	Y
ca606948-5534-4156-b7dc-f324aeb084b1	Bifidobacterium breve	Bifidobacterium breve	ARO:3003730|Bifidobacterium ileS	ileS	82.54	1627	2494	Y
b3443926-4e5a-4e9b-bc72-59ac6296e62f	Streptococcus suis	Bacteria	ARO:3000190|tetO	group tet-6	91.58	641	817	Y
a57e4125-7ada-43bc-9390-595545504d37	Enterococcus faecalis	Enterococcus	ARO:3003551|emeA	group bmr-eme-1	90.28	494	379	Y
d825e91c-eb89-4ee8-b966-2c788022e502	Enterococcus sp.	Enterococcus	ARO:3000300|lsaA	lsaA	87.51	1353	3789	Y
bdeec1de-6d41-486b-97ae-11202317b0ae	Uncultured bacterium	Bifidobacterium breve	ARO:3003730|Bifidobacterium ileS	ileS	80.84	1195	58	Y
82fddacf-99f8-4abb-a400-b59770e50089	Campylobacter jejuni	Bacteria	ARO:3000190|tetO	group tet-6	94.02	518	775	Y
6878f964-32e7-44e8-9f0a-c9aa3d786dc0	Escherichia coli	Enterococcus	ARO:3000300|lsaA	lsaA	89.82	619	70	Y
a0060a3f-9d06-41be-97d3-f2d000d771f0	Enterococcus faecalis	Enterococcus	ARO:3003551|emeA	group bmr-eme-1	89.82	1199	1943	Y
99dd223a-60e0-4504-a956-fbb3b021b1c0	Bifidobacterium bifidum	Bifidobacterium bifidum	ARO:3003730|Bifidobacterium ileS	ileS	86.06	409	256	Y
62483e15-82b9-4be4-ad6f-71a49d4ccd60	Streptococcus suis	Bacteria	ARO:3000190|tetO	group tet-6	89.57	537	942	Y
60337a90-d0fd-4f1f-b2a0-50afcf0a1d10	Enterococcus faecalis	Enterococcus	ARO:3000300|lsaA	lsaA	87.91	215	866	Y
c4cb2025-9f7c-40e4-a07b-f1ca51234dab	Uncultured bacterium	Bacteria	ARO:3000190|tetO	group tet-6	93.01	687	53	Y
1b34ff9a-95e1-41c8-a80e-30ea385ecb9c	Staphylococcus aureus	Staphylococcus	ARO:3003046|qacA	group qac-2	90.34	673	437	Y
cce87674-efeb-4219-bcc9-a2477bd22a97	Bifidobacterium breve	Bifidobacterium breve	ARO:3003730|Bifidobacterium ileS	ileS	83.98	543	136	Y
d85f0097-abf4-4ab9-a420-279f4b4b64f2	Campylobacter jejuni	Bacteria	ARO:3000190|tetO	group tet-6	86.7	376	141	Y
99e861f9-6406-4405-b2a4-445006b677fb	Bifidobacterium breve	Bifidobacterium breve	ARO:3003730|Bifidobacterium ileS	ileS	80.56	679	140	Y
ef90c93a-d1f9-41c8-a212-fa0bd220abd1	Staphylococcus aureus	Staphylococcus	ARO:3002597|AAC(6')-Ie-APH(2'')-Ia	group AAC-APH-1	92.46	398	1887	Y
583e1ef5-3b94-4acf-a551-2c3c8675c9d3	Clostridium cellulovorans	Bacteria	ARO:3000190|tetO	group tet-6	87.18	273	268	Y
eb17366e-8400-4784-8c66-8752c63fd9ef	Uncultured bacterium	Bacteria	ARO:3000190|tetO	group tet-6	86.82	516	54	Y
c63ac9c2-7bd0-404c-b39d-933a5517db64	Clostridium cellulovorans	Bacteria	ARO:3000190|tetO	group tet-6	85.72	1982	121	Y
a0a783b4-9813-4953-a29f-b09b70fd6fab	Bifidobacterium bifidum	Bifidobacterium bifidum	ARO:3003730|Bifidobacterium ileS	ileS	88.49	3231	106	Y
30efad90-d129-4de1-a769-5874bff2c778	Uncultured bacterium	Bacteria	ARO:3000190|tetO	group tet-6	93	1586	55	Y
87f24807-7904-4135-a214-61290ffc8615	Mobiluncus curtisii	Terrabacteria group	ARO:3000190|tetO	group tet-6	84.93	1964	2036	Y
85d17b88-4745-4664-9321-5eeb09425495	Staphylococcus epidermidis	Staphylococcus epidermidis	ARO:3000391|norA	norA	85.09	637	396	Y
65b7bee6-3350-4051-806e-46b7c180000f	Enterococcus faecalis	Enterococcus	ARO:3003551|emeA	group bmr-eme-1	89.2	648	1319	Y
5452eade-d83a-4197-bf70-e184af8b6ea1	Enterococcus faecalis	Enterococcus	ARO:3003551|emeA	group bmr-eme-1	87.52	753	917	Y
5452eade-d83a-4197-bf70-e184af8b6ea1	Enterococcus faecalis	Enterococcus	ARO:3003551|emeA	group bmr-eme-1	87.28	464	1599	Y
7aeb13e1-7e0e-4780-be39-91d91cef4474	Enterococcus faecalis	Enterococcus	ARO:3002875|dfrE	dfrE	93.16	468	3228	Y
153ff29a-7807-4a03-ad93-42815ec41f1b	Enterococcus faecalis	Enterococcus	ARO:3000300|lsaA	lsaA	92.53	495	230	Y
1a066337-4f5a-4333-9f5d-696937655c02	Enterococcus faecalis	Enterococcus	ARO:3002875|dfrE	dfrE	92.34	470	1853	Y
61de00a4-cb15-4271-ab80-c528ea7ec234	Uncultured bacterium	Bifidobacterium bifidum	ARO:3003730|Bifidobacterium ileS	ileS	90.6	1224	52	Y
5e6a716c-af0e-4770-bbca-7cd086427744	Enterococcus sp.	Enterococcus	ARO:3000300|lsaA	lsaA	88.14	1518	851	Y
101b9cec-8e0c-49df-b4bd-253e8f515a7d	Bifidobacterium breve	Bifidobacterium breve	ARO:3003730|Bifidobacterium ileS	ileS	82.78	807	917	Y
7ddbfa95-8b07-4c96-8adf-5bd49dbfd279	Bifidobacterium breve	Bifidobacterium breve	ARO:3003730|Bifidobacterium ileS	ileS	83.4	1030	119	Y
45def5ad-09df-41f3-bb42-032e49891898	Enterococcus sp.	Enterococcus	ARO:3000300|lsaA	lsaA	89.53	716	445	Y
dcd8b358-92df-462b-bfeb-01a865e71519	Megasphaera elsdenii	Bacteria	ARO:3000190|tetO	group tet-6	90	210	770	Y
4b7412bc-a1f8-41a1-8d49-60ef1cbe7d46	Bifidobacterium breve	Bifidobacterium breve	ARO:3003730|Bifidobacterium ileS	ileS	82.18	1448	794	Y
4b7412bc-a1f8-41a1-8d49-60ef1cbe7d46	Bifidobacterium breve	Bifidobacterium breve	ARO:3003730|Bifidobacterium ileS	ileS	82.85	729	1694	Y
b33accee-6037-4d9b-b98f-9083eb60af4d	Enterococcus sp.	Enterococcus	ARO:3000300|lsaA	lsaA	85.14	801	1627	Y
ad8fb751-b4a8-4d78-a9e2-e226d4e25d7e	Uncultured bacterium	Bifidobacterium breve	ARO:3003730|Bifidobacterium ileS	ileS	85.14	323	53	Y
68605623-ca0a-43e3-bd2c-3e421b040e11	Staphylococcus aureus	Staphylococcus aureus	ARO:3000250|ErmC	group Erm-7	91.2	727	276	Y
3e7c30ae-cf12-4dc4-8584-207687166296	Bifidobacterium bifidum	Bifidobacterium bifidum	ARO:3003730|Bifidobacterium ileS	ileS	88.58	2513	315	Y
d74f6c37-b171-4904-b76c-8844f68ce44c	Staphylococcus epidermidis	Staphylococcus epidermidis	ARO:3000391|norA	norA	91.66	827	6844	Y
5f51db80-9ba5-41fa-98be-d0f0bef0209c	Bifidobacterium breve	Bifidobacterium breve	ARO:3003730|Bifidobacterium ileS	ileS	80.58	999	87	Y
5c5dd956-73e9-4b93-9382-8993188f9a86	Mobiluncus curtisii	Bacteria	ARO:3000190|tetO	group tet-6	81.05	1198	336	Y
4d307c81-4782-4018-ac88-5f6ea302a6a2	Enterococcus faecalis	Enterococcus	ARO:3002875|dfrE	dfrE	88.7	292	969	Y
3f61f29d-194a-4d60-941a-a61fa5400b07	Bifidobacterium breve	Bifidobacterium breve	ARO:3003730|Bifidobacterium ileS	ileS	80.09	1527	1916	Y
948e3b23-1d9f-450a-9e25-3b7f34aa91d6	Staphylococcus capitis	Staphylococcus	ARO:3002597|AAC(6')-Ie-APH(2'')-Ia	group AAC-APH-1	88.75	1520	757	Y
c439ef9c-4cd5-4ab1-9e47-607137b07fd7	Staphylococcus capitis	Staphylococcus	ARO:3002597|AAC(6')-Ie-APH(2'')-Ia	group AAC-APH-1	90.82	1449	788	Y
e37a5a48-586b-4a0f-b5d2-b80d14976d5b	Bifidobacterium breve	Bifidobacterium breve	ARO:3003730|Bifidobacterium ileS	ileS	82.15	622	658	Y
aab3e982-2b82-471d-9dc9-c1d1142ce4a6	Bifidobacterium breve	Bifidobacterium breve	ARO:3003730|Bifidobacterium ileS	ileS	81.68	2129	3915	Y
b7b23c77-95e9-437f-bd26-1dfa31cc79b7	Bifidobacterium breve	Bifidobacterium breve	ARO:3003730|Bifidobacterium ileS	ileS	84.99	846	382	Y
893c6dd2-937b-4cc5-8412-246cc32747c0	Enterococcus faecalis	Enterococcus	ARO:3003551|emeA	group bmr-eme-1	89.28	737	542	Y
4932d951-07d7-46be-baed-e250fbd9a87d	Enterococcus sp.	Enterococcus	ARO:3000300|lsaA	lsaA	87.08	1540	586	Y
d61aa333-404b-4eb3-9c7c-1d7a5f2dc389	Enterococcus faecalis	Enterococcus	ARO:3002875|dfrE	dfrE	93.31	478	1606	Y
f9adc9cf-aa65-45cf-9b5c-cfb6c1f2f91b	Uncultured bacterium	Bifidobacterium bifidum	ARO:3003730|Bifidobacterium ileS	ileS	88.38	904	52	Y
3fff7ca1-b0c6-4cd6-899d-db21c30b3c0a	Streptococcus suis	Bacteria	ARO:3000190|tetO	group tet-6	90.43	752	910	Y
e838420b-1547-44d0-9d65-c7eb641f9530	Mobiluncus curtisii	Bacteria	ARO:3000190|tetO	group tet-6	91.41	1246	1699	Y
26316378-66bb-431a-856a-3c41a0466f24	Mobiluncus curtisii	Bacteria	ARO:3000190|tetO	group tet-6	91.01	434	1139	Y
9ec90b77-aba9-4cff-b12b-eb1f7f3e4809	Mobiluncus curtisii	Bacteria	ARO:3000190|tetO	group tet-6	80.36	988	745	Y
fa84f783-722e-4dce-8673-44100af392b3	Uncultured bacterium	Bacteria	ARO:3000190|tetO	group tet-6	85.06	656	61	Y
ec6badb6-a863-4442-a146-48eaf082ef93	Streptococcus suis	Terrabacteria group	ARO:3000190|tetO	group tet-6	91.02	256	1459	Y
d8ca294d-3089-40fb-8b08-b457b96c4f99	Enterococcus faecium	Bacilli	ARO:3000186|tetM	group tet-6	80.45	399	4656	Y
595c3cab-4b0f-4399-b080-030a4dc76c65	Bifidobacterium breve	Bifidobacterium breve	ARO:3003730|Bifidobacterium ileS	ileS	82.18	348	324	Y
ac3e2eeb-c180-4775-9d0e-fa1998da5672	Bifidobacterium bifidum	Bifidobacterium bifidum	ARO:3003730|Bifidobacterium ileS	ileS	90.06	473	970	Y
3db134af-a538-4ad3-8d99-f1368504430c	Enterococcus faecalis	Enterococcus	ARO:3000300|lsaA	lsaA	81.99	594	719	Y
3cfceb80-bbed-4b71-97ee-bc2b79d2f484	Staphylococcus aureus	Staphylococcus aureus	ARO:3000250|ErmC	group Erm-7	94.29	455	1075	Y
62b81030-9aa2-4b9d-a822-47a4f2250486	Bifidobacterium breve	Bifidobacterium breve	ARO:3003730|Bifidobacterium ileS	ileS	83.19	1255	708	Y
5e5d7bd4-a612-4c86-b292-72353352a65a	Enterococcus sp.	Enterococcus	ARO:3000300|lsaA	lsaA	93.23	443	1522	Y
30f9ed68-a277-47c5-b85e-20876b2dcd63	Mobiluncus curtisii	Bacteria	ARO:3000190|tetO	group tet-6	91.01	1124	1387	Y
8749bfb8-e460-4205-a908-a67ad847d031	Staphylococcus capitis	Staphylococcus	ARO:3002597|AAC(6')-Ie-APH(2'')-Ia	group AAC-APH-1	92.06	1474	732	Y
f447df13-c015-4fb2-be0d-c60c33fe22e3	Enterococcus sp.	Enterococcus	ARO:3000300|lsaA	lsaA	89.57	441	207	Y
97f496b6-eff9-4544-beb3-f3253d0637f0	Campylobacter jejuni	Bacteria	ARO:3000190|tetO	group tet-6	88.89	477	758	Y
54cec66e-e32d-42f3-9d95-ed78fcc9ae4b	Staphylococcus agnetis	Staphylococcus	ARO:3000621|PC1	PC1	83.68	380	153	Y
ce5798c8-6d78-4519-b6e4-3b2d131a5f98	Enterococcus faecalis	Enterococcus	ARO:3000300|lsaA	lsaA	91.17	895	50	Y
d46041bf-868b-4886-b644-befb98fc3708	Enterococcus faecalis	Enterococcus	ARO:3003551|emeA	group bmr-eme-1	81.15	764	1207	Y
076cb91c-0b05-4c76-8f07-86e8e1fe0e8f	Streptococcus suis	Bacteria	ARO:3000190|tetO	group tet-6	86.71	1016	312	Y
8fa7d32f-ac08-4ad4-a12c-109e541f5e6e	Mobiluncus curtisii	Bacteria	ARO:3000190|tetO	group tet-6	90.25	554	1234	Y
fab38e5f-f250-45fe-ac9f-887a9d9b5056	Enterococcus faecalis	Enterococcus	ARO:3003551|emeA	group bmr-eme-1	91.95	683	650	Y
79e69b30-3b9b-49e0-a85c-321fbd7e17d7	Bifidobacterium breve	Bifidobacterium breve	ARO:3000190|tetO	group tet-6	92.17	230	2722	Y
7699020b-0642-4ba8-86d1-644073a279f3	Bifidobacterium breve	Bifidobacterium breve	ARO:3003730|Bifidobacterium ileS	ileS	80.85	3379	3089	Y
d91fb6b9-1f12-47aa-b7af-4de366d0b7d5	Bifidobacterium breve	Bifidobacterium breve	ARO:3003730|Bifidobacterium ileS	ileS	81	500	542	Y
86ecc575-d146-485b-af06-c1d930dd5106	Bifidobacterium bifidum	Bifidobacterium bifidum	ARO:3003730|Bifidobacterium ileS	ileS	89.02	1175	189	Y
8f936057-1bca-4a1b-b685-8ba6a6324fe6	Streptococcus suis	Terrabacteria group	ARO:3000190|tetO	group tet-6	92.01	1001	2278	Y
ebfe3a3b-1a4a-4023-8cfd-89fdf8d41c07	Enterococcus faecalis	Enterococcus	ARO:3000300|lsaA	lsaA	90.2	908	521	Y
03faa299-a35c-4457-9845-5713062bea8e	Bifidobacterium breve	Bifidobacterium breve	ARO:3000190|tetO	group tet-6	84.21	323	5280	Y
67054f63-e2b2-4880-86ed-a5f25a032b55	Campylobacter jejuni	Bacteria	ARO:3000190|tetO	group tet-6	91.03	513	71	Y
3df5a25f-39e9-4031-971d-f94c675e1897	Bifidobacterium bifidum	Bifidobacterium bifidum	ARO:3003730|Bifidobacterium ileS	ileS	86.86	3403	1664	Y
570b86ad-d3b4-4e06-9aa9-22bffabf058f	Uncultured bacterium	Enterococcus	ARO:3003551|emeA	group bmr-eme-1	81.8	643	51	Y
b0fc1ec3-4275-4d74-b19a-608a84a6a1d7	Bifidobacterium bifidum	Bifidobacterium bifidum	ARO:3003730|Bifidobacterium ileS	ileS	88.1	714	157	Y
1a176bc5-402f-455c-9cae-ddfe7d50dca8	Mobiluncus curtisii	Bacteria	ARO:3000190|tetO	group tet-6	89.98	1437	332	Y
509f6f98-0baa-47fd-886e-1522339d38eb	Campylobacter jejuni	Bacteria	ARO:3000190|tetO	group tet-6	83.41	1694	177	Y
121b15c8-ad42-4231-92b1-49b6c11d5940	Mobiluncus curtisii	Bacteria	ARO:3000190|tetO	group tet-6	89.31	1965	4150	Y
3918e645-78cd-4d83-bc11-36aba44ae58e	Enterococcus faecalis	Enterococcus	ARO:3003551|emeA	group bmr-eme-1	82.95	1161	372	Y
fa453a07-89f4-4956-8d79-0e886e0856be	Enterococcus faecalis	Enterococcus faecalis	ARO:3003551|emeA	group bmr-eme-1	84.16	770	4112	Y
fa453a07-89f4-4956-8d79-0e886e0856be	Enterococcus faecalis	Enterococcus faecalis	ARO:3003551|emeA	group bmr-eme-1	80.13	458	3717	Y
1f94e16e-2d09-4014-b53e-2da4e615fa2a	Enterococcus faecalis	Enterococcus	ARO:3003551|emeA	group bmr-eme-1	93.01	372	1095	Y
1f94e16e-2d09-4014-b53e-2da4e615fa2a	Enterococcus faecalis	Enterococcus	ARO:3003551|emeA	group bmr-eme-1	85.38	465	687	Y
cf02394b-43df-4f24-bafc-396b439d4dca	Bifidobacterium breve	Bifidobacterium breve	ARO:3003730|Bifidobacterium ileS	ileS	81.94	897	876	Y
39cf9bc2-4a88-4726-bfc1-4f5b64ff85d6	Enterococcus faecalis	Enterococcus	ARO:3003551|emeA	group bmr-eme-1	90.47	1070	462	Y
f4509066-9116-477f-adef-122b86321f36	Campylobacter jejuni	Bacteria	ARO:3000190|tetO	group tet-6	89.13	1316	323	Y
f413b07c-79b3-4ef7-b58a-e51b9ebd1dd5	Mobiluncus curtisii	Bacteria	ARO:3000190|tetO	group tet-6	85.74	1984	1153	Y
6a3d3a4a-e301-4b04-82d4-0bd610f7165c	Streptococcus suis	Terrabacteria group	ARO:3000190|tetO	group tet-6	88.19	618	1433	Y
6964371b-b464-409f-853a-b7f74e42f748	Uncultured bacterium	Bifidobacterium bifidum	ARO:3003730|Bifidobacterium ileS	ileS	86.39	1624	52	Y
76f943e0-74cf-461c-8431-83f621d59b92	Streptococcus suis	Bacteria	ARO:3000190|tetO	group tet-6	92.59	351	894	Y
4e56059c-02ed-4e19-b09d-476e3615859e	Enterococcus faecalis	Enterococcus	ARO:3002875|dfrE	dfrE	91.19	329	790	Y
0f5d3112-6365-46e2-ad89-6ea4748434fe	Uncultured bacterium	Bifidobacterium bifidum	ARO:3003730|Bifidobacterium ileS	ileS	86.14	967	51	Y
43be2cbe-05f6-46f3-924e-25b696a5905b	Enterococcus faecalis	Enterococcus	ARO:3002875|dfrE	dfrE	91.81	476	1770	Y
ad61d14f-7839-4565-8755-4a4665c4fafa	Enterococcus faecalis	Enterococcus	ARO:3002875|dfrE	dfrE	91.63	454	275	Y
15e61373-e03a-4860-81ff-d9bb784447f7	Streptococcus suis	Terrabacteria group	ARO:3000190|tetO	group tet-6	88.21	475	1277	Y
15e61373-e03a-4860-81ff-d9bb784447f7	Streptococcus suis	Terrabacteria group	ARO:3000190|tetO	group tet-6	86.76	219	1753	Y
f9fc44d9-0a3b-4193-bb6b-b81cf3695ed1	Enterococcus faecalis	Enterococcus	ARO:3002875|dfrE	dfrE	91.39	476	868	Y
07c18d49-01fd-42f9-8b52-948fb1181cfd	Streptococcus suis	Terrabacteria group	ARO:3000190|tetO	group tet-6	87.08	387	1342	Y
95f5e127-f06b-47e9-91a8-8999fbf0b95c	Mobiluncus curtisii	Terrabacteria group	ARO:3000190|tetO	group tet-6	88.66	1976	2159	Y
77b68b7f-5be2-4f7e-9f5b-0e49a7c27071	Clostridium cellulovorans	Bacteria	ARO:3000190|tetO	group tet-6	90.34	1946	1130	Y
74dfb46a-ccdf-4c15-9711-5a6e876cc25b	Uncultured bacterium	Enterococcus	ARO:3000300|lsaA	lsaA	88.31	462	88	Y
5f0a9c16-f6b0-427f-b115-bf167bcd1e32	Enterococcus faecalis	Enterococcus	ARO:3003551|emeA	group bmr-eme-1	90.3	670	979	Y
e7cc26cc-c12a-4194-9004-7f60ea0f69e4	Uncultured bacterium	Bacteria	ARO:3000190|tetO	group tet-6	91.32	864	52	Y
8da7ff7a-f964-472d-8862-cb7b908b4666	Bifidobacterium breve	Bifidobacterium breve	ARO:3003730|Bifidobacterium ileS	ileS	82.26	699	766	Y
a0b8839c-1086-45e6-84d0-1d7b922ea772	Uncultured bacterium	Bifidobacterium breve	ARO:3003730|Bifidobacterium ileS	ileS	82.62	846	60	Y
0256fae2-2bbe-47f5-b5fa-602710e90b77	Campylobacter jejuni	Bacteria	ARO:3000190|tetO	group tet-6	89.43	1901	396	Y
819a1da3-bde6-4c22-b098-dd7c0dfc08a8	Enterococcus faecalis	Enterococcus	ARO:3000300|lsaA	lsaA	88.83	206	1394	Y
1e0c4fc0-35f7-4e2f-ae94-61d6477fa5ef	Campylobacter jejuni	Bacteria	ARO:3000190|tetO	group tet-6	88.82	1064	287	Y
6b81fb58-1572-4f65-b036-5b8ac28ef6a2	Mobiluncus curtisii	Terrabacteria group	ARO:3000190|tetO	group tet-6	90.09	1413	1344	Y
0143c63f-77e4-4e32-bd3a-27bcb1cd5a4c	Uncultured bacterium	Bacteria	ARO:3000190|tetO	group tet-6	91.37	672	50	Y
c1bd566f-a915-4f0e-9728-a42fa71e152c	Enterococcus faecalis	Enterococcus	ARO:3003551|emeA	group bmr-eme-1	87.08	751	224	Y
f5fe9ad8-253a-4665-b193-b71509ca6a3f	Bifidobacterium breve	Bifidobacterium breve	ARO:3003730|Bifidobacterium ileS	ileS	80.04	2315	120	Y
eff4b9f6-d3ad-4737-894c-8980d218baf4	Uncultured bacterium	Bacteria	ARO:3000190|tetO	group tet-6	81.19	553	52	Y
1e4c90cd-f928-4bf5-a2fc-2af63de62819	Bifidobacterium bifidum	Bifidobacterium bifidum	ARO:3003730|Bifidobacterium ileS	ileS	89.12	1553	1094	Y
f8a879f7-e80d-42c4-bd0c-df8552f680a2	Bifidobacterium breve	Bifidobacterium breve	ARO:3003730|Bifidobacterium ileS	ileS	80.91	880	282	Y
17126276-94f0-4b4a-822e-7970c978d4a0	Uncultured bacterium	Bifidobacterium breve	ARO:3003730|Bifidobacterium ileS	ileS	87.7	374	56	Y
3419a2f7-b1f2-4c6d-bb4c-c916fe6705b2	Clostridium cellulovorans	Bacteria	ARO:3000190|tetO	group tet-6	88.82	331	239	Y
053a818b-02a6-4fe8-ab30-e5f613e8d175	Campylobacter jejuni	Bacteria	ARO:3000190|tetO	group tet-6	81.39	1671	269	Y
b67329eb-8f12-4f21-8142-49ff05e497d8	Mobiluncus curtisii	Terrabacteria group	ARO:3000190|tetO	group tet-6	88.36	1796	2880	Y
33fcd75d-2a79-493a-ab89-28cdb83de09e	Uncultured bacterium	Bacteria	ARO:3000190|tetO	group tet-6	80.8	724	54	Y
c8744e16-e337-4e77-993e-9b7ceed39b47	Megasphaera elsdenii	Bacteria	ARO:3000190|tetO	group tet-6	87.81	279	195	Y
934df7a7-d243-45b5-99df-cd36e12db9e6	Mobiluncus curtisii	Bacteria	ARO:3000190|tetO	group tet-6	90.66	621	1644	Y
ccbd7141-45d1-4862-ac26-d0762489f881	Clostridium cellulovorans	Bacteria	ARO:3000190|tetO	group tet-6	82.9	1041	219	Y
2b6bdff0-f531-4015-8e52-417c1223b6f1	Uncultured bacterium	Bacteria	ARO:3000190|tetO	group tet-6	90.27	812	177	Y
fedab678-f7c0-42f2-b32d-7a1d597117db	Enterococcus faecalis	Enterococcus	ARO:3002875|dfrE	dfrE	92.51	467	3133	Y
464df906-73aa-487b-b334-08242807265a	Enterococcus sp.	Enterococcus	ARO:3000300|lsaA	lsaA	90.27	1244	4848	Y
a11f8e32-5b6d-4462-9152-f340daeea014	Mobiluncus curtisii	Terrabacteria group	ARO:3000190|tetO	group tet-6	84.7	1961	1207	Y
25f136f0-62c5-4129-8853-6bfaeb19bc47	Campylobacter jejuni	Bacteria	ARO:3000190|tetO	group tet-6	84.92	1154	2024	Y
c7aa5950-5cdc-484f-a376-19cb9c2c625b	Enterococcus faecalis	Enterococcus	ARO:3000300|lsaA	lsaA	89.62	1512	186	Y
d03a64af-2ba5-4fb1-b5ed-bbdfb16ddc7e	Uncultured bacterium	Bacteria	ARO:3000190|tetO	group tet-6	87.54	867	63	Y
7bb36238-56e4-4fb2-96e8-20ce30fae4f8	Uncultured bacterium	Bacteria	ARO:3000190|tetO	group tet-6	92.6	608	52	Y
8a205538-8fff-4a7d-9972-5973cd20b028	Enterococcus sp.	Enterococcus	ARO:3000300|lsaA	lsaA	84.58	947	1999	Y
8cd5916e-02ad-4196-9bd3-633d1971b7cc	Campylobacter jejuni	Bacteria	ARO:3000190|tetO	group tet-6	84.65	391	760	Y
112709c0-8d1c-40fc-bba3-ed5e09342a1b	Uncultured bacterium	Enterococcus	ARO:3003551|emeA	group bmr-eme-1	84.92	451	62	Y
bfecaf71-7a38-4d33-be69-9b852a0e7f24	Streptococcus suis	Bacteria	ARO:3000190|tetO	group tet-6	87.09	1123	710	Y
a4055ffc-03f6-4a59-9f62-776eec24ec84	Bifidobacterium breve	Bifidobacterium breve	ARO:3003730|Bifidobacterium ileS	ileS	81.46	874	559	Y
f634ed16-0239-4831-83bf-12d3953eeef0	Mobiluncus curtisii	Bacteria	ARO:3000190|tetO	group tet-6	88.81	429	1069	Y
035cbc2f-39ee-42ce-b7e5-63da2c3fa818	Bifidobacterium breve	Bifidobacterium breve	ARO:3003730|Bifidobacterium ileS	ileS	80.81	1720	384	Y
bb9c0d7d-2461-4e9d-b170-6c389460bc88	Campylobacter jejuni	Bacteria	ARO:3000190|tetO	group tet-6	90.02	1563	111	Y
3b1451e8-a50b-4144-9b6a-0f96e9494fb7	Clostridium cellulovorans	Bacteria	ARO:3000190|tetO	group tet-6	86.06	1549	110	Y
1196416c-4b4e-4824-80a3-9c4a321eddc2	Bifidobacterium bifidum	Bifidobacterium bifidum	ARO:3003730|Bifidobacterium ileS	ileS	86.08	503	237	Y
ae12a44f-3244-4bd9-b26e-0dcb9ecf2f81	Enterococcus faecalis	Enterococcus	ARO:3000300|lsaA	lsaA	82.59	224	1634	Y
0abd262e-8054-446f-8a97-89a91c27ca76	Bifidobacterium breve	Bifidobacterium breve	ARO:3003730|Bifidobacterium ileS	ileS	84.03	977	3771	Y
f2f57605-a5ff-45d4-a9b2-9b1e68569eae	Bifidobacterium breve	Bifidobacterium breve	ARO:3003730|Bifidobacterium ileS	ileS	80.94	341	160	Y
c306574f-7f73-43c5-8041-9d1a3ea9e907	Clostridium cellulovorans	Bacteria	ARO:3000190|tetO	group tet-6	86.33	600	544	Y
a64ca04a-b712-4a2b-9e5f-fa3732f86252	Campylobacter jejuni	Bacteria	ARO:3000190|tetO	group tet-6	86.86	1575	293	Y
89d2850a-dd3c-4238-8c5d-a66c5cf7ade4	Staphylococcus aureus	Staphylococcus aureus	ARO:3000250|ErmC	group Erm-7	88.44	441	1023	Y
4cde3849-3d5e-4f1d-9d1f-9e60d5e15573	Staphylococcus aureus	Staphylococcus	ARO:3001209|mecC	group mec-2	87.89	925	325	Y
8e8eee35-522f-4f32-9596-938814bcaf1f	Mobiluncus curtisii	Bacteria	ARO:3000190|tetO	group tet-6	90.35	933	255	Y
cd8f91d4-4c53-4548-8c7a-7d234201d2e1	Bifidobacterium bifidum	Bifidobacterium bifidum	ARO:3003730|Bifidobacterium ileS	ileS	89.2	287	125	Y
73cb0ffc-9d95-4b6a-8048-3b9d05888b08	Enterococcus sp.	Enterococcus	ARO:3000300|lsaA	lsaA	87.25	251	1915	Y
d19cf8cc-8122-4d64-97e7-28e8af3281fa	Enterococcus sp.	Enterococcus	ARO:3000300|lsaA	lsaA	83.52	1080	2125	Y
d901bc35-bfc5-4008-a247-091493abfa7a	Enterococcus sp.	Enterococcus	ARO:3000300|lsaA	lsaA	87.99	1532	323	Y
a5268f09-0d9e-468f-bbd9-644b83e6e048	Streptococcus suis	Terrabacteria group	ARO:3000190|tetO	group tet-6	86.53	698	2318	Y
a5a102e5-e11d-49bd-9b5e-8753c4f7c1d0	Mobiluncus curtisii	Bacteria	ARO:3000190|tetO	group tet-6	85.62	1210	689	Y
7680086f-2c2f-4187-8077-7f0f009433ef	Staphylococcus aureus	Bacilli	ARO:3000186|tetM	group tet-6	83.77	1965	2288	Y
6db2a637-fdcd-45d1-8dd7-6d3850b77ecb	Enterococcus faecalis	Enterococcus	ARO:3003551|emeA	group bmr-eme-1	90.37	561	548	Y
6db2a637-fdcd-45d1-8dd7-6d3850b77ecb	Enterococcus faecalis	Enterococcus	ARO:3003551|emeA	group bmr-eme-1	86.76	476	504	Y
0aecd05a-8d4c-4985-a3f6-bab7b1903bc4	Mobiluncus curtisii	Bacteria	ARO:3000190|tetO	group tet-6	90.58	1232	537	Y
435f2061-d766-4d79-84c8-92c35d4d4710	Staphylococcus aureus	Staphylococcus	ARO:3003046|qacA	group qac-2	91.32	1037	262	Y
e919f4f6-0bf4-47a2-b248-9742256772de	Mobiluncus curtisii	Bacteria	ARO:3000190|tetO	group tet-6	89.68	281	1256	Y
e23fe5ee-3a19-432b-b41e-a2984552601d	Bifidobacterium bifidum	Bifidobacterium bifidum	ARO:3003730|Bifidobacterium ileS	ileS	86.26	553	994	Y
71f1236a-de58-4354-b3c1-5802f4f6a61b	Campylobacter jejuni	Bacteria	ARO:3000190|tetO	group tet-6	84.49	432	63	Y
df9218ef-e1de-434a-9d08-51527fa8c904	Campylobacter jejuni	Bacteria	ARO:3000190|tetO	group tet-6	84.89	569	3	N
51823db0-23d2-474d-ba64-021d4e5c9020	Staphylococcus aureus	Staphylococcus	ARO:3003046|qacA	group qac-2	87.85	354	0	N
15163ece-fcac-4cc8-8096-17ee32ae2144	Staphylococcus aureus	Firmicutes	ARO:3000186|tetM	group tet-6	84.09	767	42	N
7c975131-c84e-4406-a17e-a2a6238f992e	Campylobacter coli	Bacteria	ARO:3000190|tetO	group tet-6	94.99	439	0	N
e6824b16-4df0-446b-88ae-9a62068c4a8c	Staphylococcus capitis	Firmicutes	ARO:3002597|AAC(6')-Ie-APH(2'')-Ia	group AAC-APH-1	89.44	994	12	N
ca6e4222-8949-44e3-a266-59d88ec98b73	Bifidobacterium bifidum	Bifidobacterium bifidum	ARO:3003730|Bifidobacterium ileS	ileS	92.55	872	46	N
2bc12db0-d144-4a8c-85d6-35ed5e9eaf3c	Bifidobacterium breve	Bifidobacterium breve	ARO:3003730|Bifidobacterium ileS	ileS	81.96	787	0	N
c6fe915b-b66b-4f3d-b5c6-684de24f53c2	Campylobacter coli	Bacteria	ARO:3000190|tetO	group tet-6	87.25	510	0	N
ab3e7b03-802b-4e60-91ca-85fb235eddda	Uncultured bacterium	Bacteria	ARO:3000190|tetO	group tet-6	92.76	746	49	N
f6d70e97-b1aa-4177-b824-7530f8e21b71	Uncultured bacterium	Bacteria	ARO:3000190|tetO	group tet-6	89.76	742	0	N
ba2af23a-5572-4435-8432-dd96c0a729a0	Streptococcus suis	Bacteria	ARO:3000190|tetO	group tet-6	88.09	915	0	N
c7050991-1279-4266-ba04-bd2784276387	Bifidobacterium bifidum	Bifidobacterium bifidum	ARO:3003730|Bifidobacterium ileS	ileS	87.47	862	0	N
0569e561-f556-4b20-916d-a77625e76c68	Bifidobacterium bifidum	Bifidobacterium bifidum	ARO:3003730|Bifidobacterium ileS	ileS	87.8	803	4	N
758f64e3-c164-4b78-8c56-3727ae24c44d	Bifidobacterium breve	Bifidobacterium breve	ARO:3003730|Bifidobacterium ileS	ileS	85.95	833	20	N
d24b5f12-602a-462f-be2b-91cf2dec2e6e	Staphylococcus aureus	Firmicutes	ARO:3000186|tetM	group tet-6	80.59	1113	8	N
0c3e354e-7e5a-4d46-8054-648a02311e9c	Campylobacter jejuni	Bacteria	ARO:3000190|tetO	group tet-6	83.33	546	0	N
40d61664-63f7-406e-ab25-566b26e48a5f	Uncultured bacterium	Bacteria	ARO:3000190|tetO	group tet-6	88.52	392	0	N
152325cd-7e4e-4205-a362-411082b73178	Staphylococcus aureus	Staphylococcus	ARO:3001209|mecC	group mec-2	91.27	1077	0	N
8b878f27-90ec-4dad-a9e1-13f4dcb7e0f0	Campylobacter jejuni	Bacteria	ARO:3000190|tetO	group tet-6	87.98	882	0	N
df473e58-fedc-4646-98bf-2e210a2a0647	Bifidobacterium breve	Bifidobacterium breve	ARO:3003730|Bifidobacterium ileS	ileS	82.46	1254	28	N
3f30fbb5-bc1e-47f1-8d28-380b13f4cad1	Campylobacter jejuni	Bacteria	ARO:3000190|tetO	group tet-6	89.27	671	0	N
d24201b2-cccc-4ecd-8a14-5e3729b2bac1	Enterococcus faecalis	Enterococcus	ARO:3000300|lsaA	lsaA	92.95	525	49	N
fb06e93b-7ad2-411c-b03b-0cedbc9c8b79	Enterococcus faecalis	Enterococcus	ARO:3003551|emeA	group bmr-eme-1	87.1	907	0	N
91b9bdba-0845-49d8-887f-1d80d67ef824	Enterococcus faecalis	Enterococcus	ARO:3000300|lsaA	lsaA	89.27	736	0	N
065890c8-be5e-44d1-a8c6-a92c32ada4df	Uncultured bacterium	Bacteria	ARO:3000190|tetO	group tet-6	89.83	403	0	N
20a6ec98-76e0-4d3f-979a-e69996228392	Bifidobacterium breve	Bifidobacterium breve	ARO:3003730|Bifidobacterium ileS	ileS	81.05	992	4	N
b425f011-858d-405d-b69b-d56fe372fbd8	Streptococcus suis	Bacteria	ARO:3000190|tetO	group tet-6	86.53	802	0	N
91b2f59b-0fcd-4748-bfb8-38842589df0e	Bifidobacterium bifidum	Bifidobacterium bifidum	ARO:3003730|Bifidobacterium ileS	ileS	89.08	476	0	N
aa8d9242-b495-4c65-8c0c-65b20be37670	Bifidobacterium bifidum	Bifidobacterium bifidum	ARO:3003730|Bifidobacterium ileS	ileS	91.27	275	1	N
a4ca2957-3d0f-4f4c-a7d5-efb07d9f7cb3	Uncultured bacterium	Bacteria	ARO:3000190|tetO	group tet-6	90.1	394	0	N
b6354e3e-62dd-492d-8dbb-85c77e70d501	Uncultured bacterium	Bacteria	ARO:3000190|tetO	group tet-6	86.96	460	0	N
f03630c9-0a3a-444c-9062-76b85f39ffed	Bifidobacterium bifidum	Bifidobacterium bifidum	ARO:3003730|Bifidobacterium ileS	ileS	88.43	657	49	N
5af46d29-041e-4208-bd57-02fcc5124ecf	Campylobacter jejuni	Bacteria	ARO:3000190|tetO	group tet-6	87.45	462	0	N
66f00ea2-5743-460c-8ca5-339073706e67	Bifidobacterium breve	Bifidobacterium breve	ARO:3003730|Bifidobacterium ileS	ileS	83.31	737	5	N
7055d271-07e4-4388-9245-7608978d42e4	Staphylococcus capitis	Firmicutes	ARO:3002597|AAC(6')-Ie-APH(2'')-Ia	group AAC-APH-1	92.74	551	0	N
e6d2e963-6b13-464c-863f-657eb319aadb	Uncultured bacterium	Bacteria	ARO:3000190|tetO	group tet-6	88.54	724	0	N
946f28be-e566-4220-8b2a-125dbd8c6e61	Enterococcus sp.	Bacteria	ARO:3000190|tetO	group tet-6	89.82	511	0	N
2ab8e575-e983-4434-b32f-050a51427401	Bifidobacterium breve	Bifidobacterium breve	ARO:3003730|Bifidobacterium ileS	ileS	80.81	422	13	N
0356135c-449d-4b3b-81a9-2e2c59f03b83	Bifidobacterium breve	Bifidobacterium breve	ARO:3003730|Bifidobacterium ileS	ileS	80.95	336	1	N
3ad256cd-1465-49b4-9b9a-44709763d0ac	Uncultured bacterium	Bacteria	ARO:3000190|tetO	group tet-6	86.26	1041	0	N
a1f7e9c7-6f3d-4109-87de-aa1a2b35e0e5	Uncultured bacterium	Bacteria	ARO:3000190|tetO	group tet-6	85.11	611	42	N
1adc8a93-6887-4805-9571-c5d72e772cba	Bifidobacterium breve	Bifidobacterium breve	ARO:3003730|Bifidobacterium ileS	ileS	80.31	508	0	N
aef3550b-2580-494b-8426-9365fe5ad1a3	Streptococcus suis	Bacteria	ARO:3000190|tetO	group tet-6	88.62	668	0	N
b47dfb87-4294-4bf9-8fd6-5cffc542a7b2	Bifidobacterium breve	Bifidobacterium breve	ARO:3003730|Bifidobacterium ileS	ileS	81.9	2552	3	N
6914ec4b-e7f9-441b-96de-e8fc7723bdbf	Bifidobacterium bifidum	Bifidobacterium bifidum	ARO:3003730|Bifidobacterium ileS	ileS	82.86	671	0	N
4bcbfd51-b30a-4450-8720-c1b8bf927881	Bifidobacterium breve	Bifidobacterium breve	ARO:3003730|Bifidobacterium ileS	ileS	81.88	1600	0	N
24d3cbfb-93bf-4a18-9120-3639bbee2817	Bifidobacterium bifidum	Bifidobacterium bifidum	ARO:3003730|Bifidobacterium ileS	ileS	84.96	419	0	N
90eacaeb-41be-4c30-9f22-2016d6931d72	Uncultured bacterium	Bacteria	ARO:3000190|tetO	group tet-6	86.89	816	0	N
34ded8db-9c53-4865-83a5-407b7b9c6adb	Campylobacter jejuni	Bacteria	ARO:3000190|tetO	group tet-6	84.86	1493	0	N
0500faee-7193-4414-902e-fe20fe30bc25	Enterococcus sp.	Enterococcus	ARO:3000300|lsaA	lsaA	94.22	329	0	N
cb478f97-a902-4b2b-a6c8-410100eb6ece	Campylobacter coli	Bacteria	ARO:3000190|tetO	group tet-6	80.89	382	0	N
6ef73f77-7fe8-418f-b329-ca45a7a90e81	Bifidobacterium breve	Bifidobacterium breve	ARO:3003730|Bifidobacterium ileS	ileS	80.99	1026	9	N
8eb91836-57f6-4f64-b6c1-544b1dc2fd99	Campylobacter jejuni	Bacteria	ARO:3000190|tetO	group tet-6	89.76	1377	49	N
d1e022b5-f1c3-42b9-aec3-3b40de644850	Bifidobacterium breve	Bifidobacterium breve	ARO:3003730|Bifidobacterium ileS	ileS	80.38	637	30	N
e86fc724-d253-4ec4-bbbd-ddf777efae4a	Mobiluncus curtisii	Bacteria	ARO:3000190|tetO	group tet-6	89.26	1294	47	N
d16772bb-a9f1-4801-9c80-6e369c062859	Bifidobacterium breve	Bifidobacterium breve	ARO:3003730|Bifidobacterium ileS	ileS	82.34	1070	0	N
aa830811-7028-4b4b-92c2-6ecd018a3627	Bifidobacterium bifidum	Bifidobacterium bifidum	ARO:3003730|Bifidobacterium ileS	ileS	84.5	961	2	N
071e8e55-3c69-4bb6-9216-385f7aa09a40	Campylobacter jejuni	Bacteria	ARO:3000190|tetO	group tet-6	87.22	1463	0	N
eda1e65f-3cf7-4d4e-a409-71128dd68948	Enterococcus sp.	Enterococcus	ARO:3000300|lsaA	lsaA	88.94	1049	45	N
4d925ee9-1e3b-4674-a4e5-75cb4a263acd	Campylobacter jejuni	Bacteria	ARO:3000190|tetO	group tet-6	90.71	1388	0	N
3bf992be-9150-47cb-a401-4235a28ec67a	Bifidobacterium bifidum	Bifidobacterium bifidum	ARO:3003730|Bifidobacterium ileS	ileS	87.41	548	1	N
f827a953-da79-4848-8727-2d998bd69fa9	Bifidobacterium breve	Bifidobacterium breve	ARO:3003730|Bifidobacterium ileS	ileS	86.83	334	8	N
e15b549b-9681-4991-93bc-1d835f4ab363	Campylobacter jejuni	Bacteria	ARO:3000190|tetO	group tet-6	87.02	1510	0	N
8bcd226b-0a39-4442-aabe-c9c256ca588c	Enterococcus faecalis	Enterococcus	ARO:3003551|emeA	group bmr-eme-1	87.89	388	0	N
6c181f95-9836-46b1-a8fc-d2b8ae262a00	Bifidobacterium bifidum	Bifidobacterium bifidum	ARO:3003730|Bifidobacterium ileS	ileS	81.73	1062	10	N
fe97b6d3-d2bb-48f1-80b9-c9ad94d7b432	Bifidobacterium bifidum	Bifidobacterium bifidum	ARO:3003730|Bifidobacterium ileS	ileS	84.38	653	0	N
169da990-af91-4a71-82ac-3a9760c88976	Streptococcus suis	Bacteria	ARO:3000190|tetO	group tet-6	88.18	660	0	N
be00f1dc-a07a-4387-8d61-bef720f3d8c0	Campylobacter jejuni	Bacteria	ARO:3000190|tetO	group tet-6	83.97	942	0	N
db9c6a2b-089e-4059-9bca-6f9bb850ccf7	Bifidobacterium bifidum	Bifidobacterium bifidum	ARO:3003730|Bifidobacterium ileS	ileS	89.07	494	0	N
a59f5e0a-29fc-4448-805e-45926224a5d1	Staphylococcus aureus	Firmicutes	ARO:3000186|tetM	group tet-6	81.38	1670	21	N
ebbb13c1-2440-4c86-8520-066791d7a171	Uncultured bacterium	Bacteria	ARO:3000190|tetO	group tet-6	86.91	764	0	N
cba8da1c-38c7-49d9-9b2a-688de4c424eb	Campylobacter jejuni	Bacteria	ARO:3000190|tetO	group tet-6	82.01	417	0	N
2883acb9-99c8-4b37-b84b-741225d2a9eb	Bifidobacterium bifidum	Bifidobacterium bifidum	ARO:3003730|Bifidobacterium ileS	ileS	84.48	1501	0	N
Sample P205
ReadId	HostTopHit	HostLCAHit	CARDHit	CARDGroup	PercentID	Length	Distance	Independent
a6230d05-2515-4dba-b7a8-ca2c1c8641f2	Enterobacter cloacae	Enterobacter cloacae	ARO:3001830|ACT-7	group CMY-LAT-CFE-ACT-MIR-1	92.49	493	164	Y
21ccabe7-78be-4380-980c-1711baa4262a	Enterobacter cloacae	Enterobacter cloacae	ARO:3001847|ACT-27	group CMY-LAT-CFE-ACT-MIR-1	84.07	1161	456	Y
06711712-3445-4f0e-aa08-d5871266f0f2	Enterobacter cloacae	Enterobacter cloacae	ARO:3000263|marA	group mar-ram-1	80.55	329	330	Y
5d6c65f0-4052-4757-b78c-d03a289bed10	Enterobacter cloacae	Enterobacter cloacae	ARO:3000518|CRP	CRP	80.22	627	81	Y
e9737391-a8da-4065-a05b-9b4d68ae6fae	Enterobacter cloacae	Enterobacter cloacae	ARO:3001847|ACT-27	group CMY-LAT-CFE-ACT-MIR-1	87.8	410	1267	Y
97c715ce-77be-42ec-8abd-818d0639f5ba	Enterobacter cloacae	Enterobacter cloacae	ARO:3001847|ACT-27	group CMY-LAT-CFE-ACT-MIR-1	92.42	356	279	Y
f5749dfb-899e-485c-ac14-36d0b1604f78	Enterobacter cloacae	Enterobacter cloacae	ARO:3000216|acrB	group mex-acr-1	81.27	1762	1262	Y
7ac77a00-ef2f-4ad1-b8ad-21e3a560f46b	Enterobacter cloacae	Enterobacter cloacae	ARO:3000518|CRP	CRP	84.28	299	815	Y
2d78108b-a656-4131-9971-f8c9bdbe8fcb	Enterobacter cloacae	Enterobacter cloacae	ARO:3001847|ACT-27	group CMY-LAT-CFE-ACT-MIR-1	83.73	719	185	Y
e7f46d19-4b9b-4d78-8ca1-ffffc95393d5	Enterobacter cloacae	Enterobacter cloacae	ARO:3000216|acrB	group mex-acr-1	80.23	1219	242	Y
5e153150-2529-4306-8158-ba7d5d0364ba	Enterobacter cloacae	Enterobacter cloacae	ARO:3000216|acrB	group mex-acr-1	85.65	906	52	Y
72877490-fab6-4758-b03c-f776ef0b8bf2	Enterobacter cloacae	Enterobacter cloacae	ARO:3000207|acrA	group acr-sme-1	82.16	813	206	Y
422f7d5f-bb7b-4974-a87f-1cae04d268eb	Enterobacter cloacae	Enterobacter cloacae	ARO:3001852|ACT-32	group CMY-LAT-CFE-ACT-MIR-1	85.86	891	142	Y
36f70b32-15fd-4e0b-9c94-c72571398d84	Enterobacter cloacae	Enterobacter cloacae	ARO:3000825|robA	robA	87.63	881	162	Y
fd8df6a0-46fd-46ac-999c-fa4360c28137	Enterobacter cloacae	Enterobacter cloacae	ARO:3000207|acrA	group acr-sme-1	81.88	767	68	Y
596959bb-1080-4e0e-8e85-4a4680f494f6	Enterobacter cloacae	Enterobacter cloacae	ARO:3000216|acrB	group mex-acr-1	82.89	1350	182	Y
6c2e0f17-ace8-4b8a-ac1a-6e8641d31b20	Staphylococcus aureus	Staphylococcus	ARO:3000178|tetK	group tet-4	87.33	1302	312	Y
62390dfc-a944-4800-8d46-0cba10eb984b	Enterobacter cloacae	Enterobacter cloacae	ARO:3000216|acrB	group mex-acr-1	81.74	1594	775	Y
b05b78e9-11d5-4c14-8f19-1b454be2cee1	Enterobacter cloacae	Enterobacter cloacae	ARO:3000207|acrA	group acr-sme-1	80.79	354	592	Y
6eb576bc-f12b-4ad8-8254-1bc558df12f3	Enterobacter cloacae	Enterobacter cloacae	ARO:3000518|CRP	CRP	86.62	284	507	Y
2e9be510-cee3-4d37-a9f9-9b6b0ac33ab1	Bifidobacterium longum	Bifidobacterium longum	ARO:3003730|Bifidobacterium ileS	ileS	82.75	742	65	Y
c2c6c3fe-bc78-4f68-ab48-33c374dab7b6	Enterobacter cloacae	Enterobacter cloacae	ARO:3003923|oqxB	group oqx-mex-amr-1	80	1155	369	Y
7a7673a6-76bf-4fb1-bee0-a32fe7984e2b	Enterobacter cloacae	Enterobacter cloacae	ARO:3000825|robA	robA	87.98	815	804	Y
9e58203e-11f7-4af4-ba02-a2ae863e2dae	Enterobacter cloacae	Enterobacter cloacae	ARO:3000825|robA	robA	90.8	880	560	Y
2430d2e3-5d3b-48fb-ac0e-93ba1c3aef61	Enterobacter cloacae	Enterobacter cloacae	ARO:3000216|acrB	group mex-acr-1	86.97	591	158	Y
d0f48c2e-1fce-4e96-91d8-242cb5d5dd99	Enterobacter cloacae	Enterobacter cloacae	ARO:3003830|aminocoumarin	alaS	81.35	504	652	Y
dfd129e3-110b-4182-8256-371a78664592	Staphylococcus epidermidis	Staphylococcus epidermidis	ARO:3000391|norA	norA	91.76	437	342	Y
0d203ae2-92e8-4857-a62e-b0b2261ca109	Enterobacter cloacae	Enterobacter cloacae	ARO:3000830|cpxA	cpxA	82.08	212	404	Y
4959c7c0-b8a8-4d3a-9349-366a80503caa	Enterobacter cloacae	Enterobacter cloacae	ARO:3000825|robA	robA	86.56	573	102	Y
0a2a5933-d089-4141-a799-62b1793485da	Enterobacter cloacae	Enterobacter cloacae	ARO:3000207|acrA	group acr-sme-1	81.55	1030	358	Y
0a2a5933-d089-4141-a799-62b1793485da	Enterobacter cloacae	Enterobacter cloacae	ARO:3000216|acrB	group mex-acr-1	86.05	344	1034	Y
80c018ef-42bd-4065-b9e8-2d72be33fe22	Enterobacter cloacae	Enterobacter cloacae	ARO:3001847|ACT-27	group CMY-LAT-CFE-ACT-MIR-1	87.9	281	82	Y
53f66feb-0c21-4350-91d5-7336b0a3e1a6	Enterobacter cloacae	Enterobacter cloacae	ARO:3000516|emrR	emrR	80.23	435	374	Y
c7ae6143-4c0a-4461-8144-3ba574a28392	Enterobacter cloacae	Enterobacter cloacae	ARO:3000263|marA	group mar-ram-1	81.34	343	1033	Y
88cd3c99-d367-4081-b159-84d0fc4723ba	Enterobacter cloacae	Enterobacter cloacae	ARO:3000216|acrB	group mex-acr-1	84.58	467	287	Y
59a120c7-7304-41f6-a29a-35b850dcb777	Enterobacter cloacae	Enterobacter cloacae	ARO:3000516|emrR	emrR	80.86	538	564	Y
2444d78b-0d6a-42f2-9890-6ee409f14642	Enterobacter cloacae	Enterobacter cloacae	ARO:3000216|acrB	group mex-acr-1	82.73	747	1682	Y
74838f01-7aa8-41bb-a0cc-615fdce65038	Bifidobacterium longum	Bifidobacterium longum	ARO:3003730|Bifidobacterium ileS	ileS	83.52	352	372	Y
d976c554-a142-4e6f-a1fa-b1572c550824	Enterobacter cloacae	Enterobacter cloacae	ARO:3000216|acrB	group mex-acr-1	81.86	452	119	Y
61006e14-9728-41bb-9dc7-bee206cbb447	Enterobacter cloacae	Enterobacter cloacae	ARO:3001830|ACT-7	group CMY-LAT-CFE-ACT-MIR-1	87.91	885	586	Y
da80e898-1db6-486e-89c5-8c2f4492c07c	Enterobacter cloacae	Enterobacter cloacae	ARO:3000216|acrB	group mex-acr-1	85.98	492	1547	Y
441bd110-51c2-43cd-a7c6-2f020a67c665	Enterobacter cloacae	Enterobacter cloacae	ARO:3001838|ACT-17	group CMY-LAT-CFE-ACT-MIR-1	90.18	438	220	Y
5344e7b2-4f4b-40b7-a8d9-246df4ff16f8	Enterobacter cloacae	Enterobacter cloacae	ARO:3003830|aminocoumarin	alaS	80.07	813	89	Y
e85a7508-990e-4b04-9d3d-0b96f9997fdc	Enterobacter cloacae	Enterobacter cloacae	ARO:3000825|robA	robA	92.09	493	544	Y
9acedb62-5294-484d-9607-85ef39e904c9	Enterobacter cloacae	Enterobacter cloacae	ARO:3001830|ACT-7	group CMY-LAT-CFE-ACT-MIR-1	87.03	532	607	Y
9a625860-7ef5-463a-ac2b-db3be186d263	Enterobacter cloacae	Enterobacter cloacae	ARO:3000518|CRP	CRP	80.27	659	974	Y
3990f624-29a8-43ea-aa60-5bc8a055cb31	Enterobacter cloacae	Enterobacter cloacae	ARO:3000825|robA	robA	87.84	370	76	Y
3984c77b-b22e-425e-99b4-450ac4d99f9d	Staphylococcus epidermidis	Staphylococcus	ARO:3000178|tetK	group tet-4	81.15	313	201	Y
891b762f-f208-4ae6-a277-4ae7e5c1a218	Enterobacter cloacae	Enterobacter cloacae	ARO:3003923|oqxB	group oqx-mex-amr-1	81.27	897	198	Y
d3435b65-399a-4fcb-96cc-bc48622d7d33	Enterobacter cloacae	Enterobacter cloacae	ARO:3000024|patA	patA	82.03	345	533	Y
573348b9-cffb-4031-9a2a-de6f0d031565	Enterobacter cloacae	Enterobacter cloacae complex	ARO:3000831|cpxR	cpxR	82.18	202	776	Y
23d8a370-8c05-49d6-b76f-98e5236e7f5c	Enterobacter cloacae	Enterobacter cloacae	ARO:3003923|oqxB	group oqx-mex-amr-1	85.25	278	1220	Y
1f4ac2fe-2bda-4199-84ba-a3cd11ce9905	Enterobacter cloacae	Enterobacter cloacae	ARO:3000216|acrB	group mex-acr-1	86.6	291	1281	Y
5980533b-417e-4ed2-89b5-ca5915ae781b	Enterobacter cloacae	Enterobacter	ARO:3000518|CRP	CRP	81.05	380	310	Y
8b2d4d7b-033e-4d8e-8dc0-ae5fc2f162c0	Enterobacter cloacae	Enterobacter cloacae	ARO:3000216|acrB	group mex-acr-1	82.09	910	263	Y
a9b8a9d2-4169-439f-b81f-86f7aeb26104	Enterobacter cloacae	Enterobacter cloacae	ARO:3000516|emrR	emrR	80.81	344	714	Y
ea17b316-c02a-4d3c-8cfe-6400d4637d49	Enterobacter cloacae	Enterobacter cloacae	ARO:3003830|aminocoumarin	alaS	81.86	623	448	Y
ff1a6349-9052-428e-99a9-ee815bec7fa8	Enterobacter cloacae	Enterobacter cloacae	ARO:3003923|oqxB	group oqx-mex-amr-1	82.45	376	98	Y
a931a60e-9b0c-4060-b63a-cbdd5b18aafd	Enterobacter cloacae	Enterobacter cloacae	ARO:3000825|robA	robA	89.91	813	207	Y
c5a78e7c-cfb8-4a9d-a908-ef0661a9f1bf	Enterobacter cloacae	Enterobacter cloacae	ARO:3000216|acrB	group mex-acr-1	81.25	352	488	Y
eedee14d-0334-4b3b-bb7a-548af8313df8	Enterobacter cloacae	Enterobacter cloacae	ARO:3000216|acrB	group mex-acr-1	87.16	257	313	Y
6c7790e5-113b-4776-8547-e26c385f0612	Enterobacter cloacae	Enterobacter cloacae	ARO:3003923|oqxB	group oqx-mex-amr-1	85.98	535	841	Y
6a2d759b-46e1-4bef-90a2-e6403c80c827	Enterobacter cloacae	Enterobacter cloacae	ARO:3000825|robA	robA	88.62	413	219	Y
c6c66581-6bc0-4963-9359-2f2637ef15e5	Enterobacter cloacae	Enterobacter cloacae	ARO:3000207|acrA	group acr-sme-1	82.96	311	115	Y
e182c38e-78ae-4ce0-9b09-02ae9354c9af	Enterobacter cloacae	Enterobacter cloacae	ARO:3003923|oqxB	group oqx-mex-amr-1	80.56	746	228	Y
552ed409-7858-440a-a17e-d1faeab3291b	Enterobacter cloacae	Enterobacter cloacae	ARO:3000378|mexB	group mex-sme-1	80.52	344	1147	Y
3beef42b-228a-4e1f-944c-2825884f2317	Enterobacter cloacae	Enterobacter cloacae	ARO:3000825|robA	robA	88.62	448	578	Y
45066790-3a2a-46be-b8d3-ee3ccad20174	Enterobacter cloacae	Enterobacter cloacae	ARO:3000518|CRP	CRP	80.07	537	112	Y
6c7924ba-266c-467c-9538-a8e629318353	Bifidobacterium longum	Bifidobacterium longum	ARO:3003730|Bifidobacterium ileS	ileS	83.02	701	459	Y
84de44f2-b58e-452e-b33b-620895bdcdd7	Enterobacter cloacae	Enterobacter cloacae	ARO:3001847|ACT-27	group CMY-LAT-CFE-ACT-MIR-1	88.09	277	141	Y
bd244e08-c8f8-4d77-ada3-7c0a3571b679	Enterobacter cloacae	Enterobacter cloacae	ARO:3000825|robA	robA	82.52	309	314	Y
a8809e59-3177-493f-b265-2b7d339917c1	Enterobacter cloacae	Enterobacter cloacae	ARO:3000825|robA	robA	83.1	213	280	Y
a17e8faf-3be1-440c-ab75-bf1f1cbae7ce	Enterobacter cloacae	Enterobacter cloacae	ARO:3000676|H-NS	H-NS	83.33	240	851	Y
72cf1ebe-0519-402c-bf31-cbbfc327d1f9	Enterobacter cloacae	Enterobacter cloacae	ARO:3000825|robA	robA	86.28	911	1309	Y
b6d3d7d8-e4b7-47d7-811a-63d1a944b5fc	Staphylococcus agnetis	Staphylococcus	ARO:3000621|PC1	PC1	86.74	867	703	Y
0ce42433-1841-4a60-85c7-cd3114db09ba	Enterobacter cloacae	Enterobacter cloacae	ARO:3000216|acrB	group mex-acr-1	89.41	340	267	Y
0ce42433-1841-4a60-85c7-cd3114db09ba	Enterobacter cloacae	Enterobacter cloacae	ARO:3000207|acrA	group acr-sme-1	85.41	233	383	Y
e1a9361f-d0bd-436d-9d31-68182782a221	Enterobacter cloacae	Enterobacter cloacae	ARO:3001847|ACT-27	group CMY-LAT-CFE-ACT-MIR-1	89.56	747	757	Y
698d6aaf-2b12-4f07-98f9-fac76da7c22b	Enterobacter cloacae	Enterobacter cloacae	ARO:3000216|acrB	group mex-acr-1	83.76	813	801	Y
88b26a17-c557-4b40-8bf2-1df1979591ce	Enterobacter cloacae	Enterobacter cloacae	ARO:3000825|robA	robA	86.08	431	1715	Y
9f0bf21d-3357-4b65-bd50-55315e5af285	Enterococcus faecalis	Enterococcus	ARO:3003551|emeA	group bmr-eme-1	86.67	240	315	Y
f9ed9409-c4ac-41d4-909a-4c9b05b7965e	Enterobacter cloacae	Enterobacter cloacae	ARO:3000825|robA	robA	90.83	894	945	Y
93817556-55d5-4cf0-9708-8a5b4a2e97ca	Enterobacter cloacae	Enterobacter cloacae	ARO:3000825|robA	robA	86.05	681	875	Y
2a12d450-7bb0-43ff-94b9-6b33fc351a8d	Enterobacter cloacae	Enterobacter cloacae	ARO:3000825|robA	robA	87.28	464	168	Y
e7a5ee68-9551-44b7-b576-040c50773ee4	Enterobacter cloacae	Enterobacter cloacae	ARO:3000074|emrB	emrB	80.12	1152	281	Y
813b78aa-9691-4572-83e2-f04b7a6feb0c	Enterobacter cloacae	Enterobacter cloacae	ARO:3000216|acrB	group mex-acr-1	83.3	1138	649	Y
abc27985-629b-4861-9cb3-00c465b66422	Enterobacter cloacae	Enterobacter cloacae	ARO:3003923|oqxB	group oqx-mex-amr-1	83.04	1846	317	Y
4f2147e4-54ac-4794-88a1-e0062ab48502	Enterobacter cloacae	Enterobacter cloacae	ARO:3000207|acrA	group acr-sme-1	80.02	981	569	Y
fad1cbe8-6a16-473a-bd5e-03bf823f9128	Enterobacter cloacae	Enterobacter cloacae	ARO:3003830|aminocoumarin	alaS	80.56	571	71	Y
3cf4b3aa-3ec5-4c85-998d-a1adba583564	Enterobacter cloacae	Enterobacter cloacae	ARO:3001830|ACT-7	group CMY-LAT-CFE-ACT-MIR-1	89.61	693	426	Y
3cf4b3aa-3ec5-4c85-998d-a1adba583564	Enterobacter cloacae	Enterobacter cloacae	ARO:3001835|ACT-13	group CMY-LAT-CFE-ACT-MIR-1	80.46	696	424	Y
51eb719d-a46f-4a39-8296-47440423b9cc	Enterobacter cloacae	Enterobacter cloacae	ARO:3000216|acrB	group mex-acr-1	80.13	795	456	Y
d2672dc7-9169-48f3-bf3c-f7fad231db4b	Enterobacter cloacae	Enterobacter cloacae	ARO:3000516|emrR	emrR	80.36	224	1142	Y
96ed2db9-787f-439c-86bd-5f212a780596	Enterobacter cloacae	Enterobacter cloacae	ARO:3000676|H-NS	H-NS	81.44	388	555	Y
d87de989-8812-4a9e-b7fb-b35ff1721361	Enterobacter cloacae	Enterobacter cloacae	ARO:3000216|acrB	group mex-acr-1	85.32	1349	141	Y
3b188190-c84d-4998-9e12-47c4f0daab23	Enterobacter cloacae	Enterobacter cloacae	ARO:3003922|oqxA	group oqx-mex-1	82.35	459	366	Y
02b911f0-96f3-43e8-bf8f-be1aae5620ab	Enterobacter cloacae	Enterobacter cloacae	ARO:3000518|CRP	CRP	85.54	249	1136	Y
8ff0da3b-babc-423c-9d88-0d4d8f1e96e1	Enterobacter cloacae	Enterobacter cloacae	ARO:3001847|ACT-27	group CMY-LAT-CFE-ACT-MIR-1	86.31	840	1419	Y
8dcb6bea-f718-4473-ab70-511ef5ed9e50	Enterobacter cloacae	Enterobacter cloacae	ARO:3001847|ACT-27	group CMY-LAT-CFE-ACT-MIR-1	86.08	668	759	Y
f0dbc62f-f25a-457c-88b0-c01b8c50c264	Enterobacter cloacae	Enterobacter cloacae	ARO:3000825|robA	robA	90.17	590	1120	Y
82975174-7bde-43ca-ae07-a366167ceb5e	Enterobacter cloacae	Enterobacter cloacae	ARO:3003922|oqxA	group oqx-mex-1	80.39	561	94	Y
0c24ee70-b1ab-4f09-93ac-ed4517ef95c6	Enterobacter cloacae	Enterobacter cloacae	ARO:3001830|ACT-7	group CMY-LAT-CFE-ACT-MIR-1	87.18	850	440	Y
cbd94876-73a6-400c-8f3c-e5c0d795579c	Enterobacter cloacae	Enterobacter cloacae	ARO:3000676|H-NS	H-NS	81.75	263	297	Y
f9f76a9d-3bf6-4fd1-a939-d52d8c70e381	Enterobacter cloacae	Enterobacter cloacae	ARO:3000207|acrA	group acr-sme-1	83.7	319	672	Y
11e16b29-62b8-4fb1-9da0-5d689f43e7bf	Enterobacter cloacae	Enterobacter cloacae	ARO:3000074|emrB	emrB	80.25	1129	480	Y
7b7873b0-6280-4194-9166-9f1505bd8a6a	Enterobacter cloacae	Enterobacter cloacae	ARO:3000518|CRP	CRP	85	240	870	Y
bb402264-f0dd-450f-a713-def0d2210a07	Enterobacter cloacae	Enterobacter cloacae	ARO:3000825|robA	robA	91.09	887	2325	Y
42d724bd-72a4-4679-b71f-66654fb9df3b	Enterobacter cloacae	Enterobacter cloacae	ARO:3000216|acrB	group mex-acr-1	83.94	741	986	Y
7eb7c099-3079-41e3-8b9a-ed2b40083767	Enterobacter cloacae	Enterobacter cloacae	ARO:3000074|emrB	emrB	80.2	303	406	Y
40274626-3298-42e5-b1f0-fe296e7dde61	Enterobacter cloacae	Enterobacter cloacae	ARO:3001847|ACT-27	group CMY-LAT-CFE-ACT-MIR-1	89.01	573	310	Y
6c498d0d-19a9-449d-933a-acfbf4696ffd	Enterobacter cloacae	Enterobacter cloacae	ARO:3000825|robA	robA	92.28	272	347	Y
04c9220b-d30e-4c69-b912-31c322043a02	Enterobacter cloacae	Enterobacter cloacae	ARO:3003830|aminocoumarin	alaS	81.3	615	95	Y
7e3ca015-5728-4fcf-b856-7c10861f8bd4	Enterobacter cloacae	Enterobacter cloacae	ARO:3000518|CRP	CRP	80.18	651	277	Y
f610f670-9ea4-48ea-8b4f-4ded4c579c56	Enterobacter cloacae	Enterobacter cloacae	ARO:3000825|robA	robA	94.12	884	468	Y
999a2f97-a9e1-4d55-9fb4-8bc9991c8b06	Enterobacter cloacae	Enterobacter cloacae	ARO:3001847|ACT-27	group CMY-LAT-CFE-ACT-MIR-1	82.06	758	65	Y
52780a08-4745-4498-ae5b-8bd292ef56c7	Enterobacter cloacae	Enterobacter cloacae	ARO:3003923|oqxB	group oqx-mex-amr-1	84.25	565	603	Y
52780a08-4745-4498-ae5b-8bd292ef56c7	Enterobacter cloacae	Enterobacter cloacae	ARO:3003922|oqxA	group oqx-mex-1	82.74	591	572	Y
055e51e4-603c-4639-980c-82489d65189d	Enterobacter cloacae	Enterobacter cloacae	ARO:3000825|robA	robA	93.38	634	1743	Y
a511e3c9-8d55-48f8-bb62-1795a94f91c8	Enterobacter cloacae	Enterobacter cloacae	ARO:3000825|robA	robA	87.73	864	629	Y
1b5209ae-f1af-4009-9e2a-7c7c3222fbbd	Enterobacter cloacae	Enterobacter cloacae	ARO:3003830|aminocoumarin	alaS	80.63	315	1259	Y
916b2c80-ca3a-436d-a9e2-246e5c0374dc	Enterobacter cloacae	Enterobacter cloacae	ARO:3000207|acrA	group acr-sme-1	82.09	268	640	Y
2a4c6971-558c-4021-967c-fef1e19746a0	Enterobacter cloacae	Enterobacter cloacae	ARO:3001847|ACT-27	group CMY-LAT-CFE-ACT-MIR-1	84.45	283	277	Y
3847bb05-4cd5-451e-89f6-c4474b75f0a4	Staphylococcus aureus	Bacteria	ARO:3000319|mphC	group mph-2	87.69	333	445	Y
f451ef19-b6d3-4ce6-9e19-0112ad00db52	Enterobacter cloacae	Enterobacter cloacae	ARO:3001841|ACT-20	group CMY-LAT-CFE-ACT-MIR-1	89.43	331	1162	Y
f451ef19-b6d3-4ce6-9e19-0112ad00db52	Enterobacter cloacae	Enterobacter cloacae	ARO:3001844|ACT-24	group CMY-LAT-CFE-ACT-MIR-1	87.94	340	1161	Y
0e9e7263-d1a2-4024-b9b3-f856c59e8f0d	Enterobacter cloacae	Enterobacter cloacae	ARO:3001330|mdtD	mdtD	80.91	351	741	Y
32eccf9d-f2cd-40b4-a508-5743a6009e80	Bifidobacterium longum	Bifidobacterium longum	ARO:3003730|Bifidobacterium ileS	ileS	82.75	1078	706	Y
f6b46792-98fc-4c27-96d1-cb400672018f	Enterobacter cloacae	Enterobacter cloacae	ARO:3003922|oqxA	group oqx-mex-1	80.52	847	312	Y
ae965e8e-7975-493d-bed7-d9eb13ae852e	Staphylococcus sp.	Staphylococcus	ARO:3002865|dfrC	group dfr-14	94.64	224	212	Y
7f94bcbb-b7d1-4f84-95bd-7f295a19d1ec	Enterobacter cloacae	Enterobacter cloacae	ARO:3000825|robA	robA	84.75	682	212	Y
aaab3d6d-81c4-46c8-bd1b-87fe239140a7	Enterobacter cloacae	Enterobacter cloacae	ARO:3000825|robA	robA	87.56	410	232	Y
fb8543ec-677f-4b4a-9376-07197f73ac79	Enterobacter cloacae	Enterobacter cloacae	ARO:3000825|robA	robA	89.16	747	1595	Y
667800f2-afa0-4220-9571-2f7346f31557	Enterobacter cloacae	Enterobacter cloacae	ARO:3001838|ACT-17	group CMY-LAT-CFE-ACT-MIR-1	87.6	363	1029	Y
21565350-9b24-4ff1-9aab-2cc8b0fb1da7	Enterobacter cloacae	Enterobacter cloacae	ARO:3003922|oqxA	group oqx-mex-1	80	340	175	Y
28e7293a-6a72-48e6-a53f-7002e7de7e41	Enterobacter cloacae	Enterobacter cloacae	ARO:3001847|ACT-27	group CMY-LAT-CFE-ACT-MIR-1	90.17	1038	3304	Y
ea7670e5-33f0-440f-a055-cbd162dab44e	Enterobacter cloacae	Enterobacter cloacae	ARO:3000024|patA	patA	86.14	332	551	Y
f5ca607d-ae8a-48a1-ba56-4b650f847f8a	Enterobacter cloacae	Enterobacter cloacae	ARO:3000516|emrR	emrR	80.92	304	590	Y
9d7d8110-2d57-4ddd-852f-4adda279f7b2	Enterobacter cloacae	Enterobacter cloacae	ARO:3003830|aminocoumarin	alaS	80.59	608	145	Y
9ef4cc10-940a-4479-9bc9-6c4f1b6df541	Enterobacter cloacae	Enterobacter cloacae	ARO:3000207|acrA	group acr-sme-1	82.53	847	480	Y
9ef4cc10-940a-4479-9bc9-6c4f1b6df541	Enterobacter cloacae	Enterobacter cloacae	ARO:3000216|acrB	group mex-acr-1	85.03	461	881	Y
80d9ae32-56ac-4c89-a9b9-20bf8d36a7c2	Staphylococcus epidermidis	Staphylococcus epidermidis	ARO:3000391|norA	norA	84.42	430	170	Y
b5d68c2a-d46f-4e96-a91f-23dd4b5b3254	Enterobacter cloacae	Enterobacter cloacae	ARO:3000216|acrB	group mex-acr-1	82.46	764	821	Y
d332f063-53f6-4841-bdad-58119c9cd320	Enterobacter cloacae	Enterobacter cloacae	ARO:3000518|CRP	CRP	88.28	256	502	Y
bbe4fa20-1e81-4dba-aedd-6c7d76309d27	Enterobacter cloacae	Enterobacter cloacae	ARO:3000825|robA	robA	89.79	666	276	Y
6073cb30-9d34-4283-8c1f-58d5164dbb64	Staphylococcus aureus	Staphylococcus aureus	ARO:3000489|sav1866	group sav-lmr-1	89.47	437	732	Y
2570266c-977e-4e30-8550-219d6054d660	Enterobacter cloacae	Enterobacter cloacae	ARO:3000825|robA	robA	89.7	767	489	Y
eea3c8b5-e265-4e89-97c1-b156f9dfa19e	Bifidobacterium longum	Bifidobacterium longum	ARO:3003730|Bifidobacterium ileS	ileS	82.63	973	74	Y
96abd111-ae02-4dfb-9b77-5c15f420632b	Enterobacter cloacae	Enterobacter cloacae	ARO:3003923|oqxB	group oqx-mex-amr-1	82.95	1267	131	Y
72bfe536-8263-4dac-a12a-d57f179d91e2	Enterobacter cloacae	Enterobacter cloacae	ARO:3001847|ACT-27	group CMY-LAT-CFE-ACT-MIR-1	88.32	1113	2435	Y
f3e2a04b-bde0-4bc2-915e-d52d16ba6829	Enterobacter cloacae	Enterobacter cloacae	ARO:3000825|robA	robA	82.25	873	746	Y
bae0dbaf-4a1c-4eed-b72f-e66963ceff20	Enterobacter cloacae	Enterobacter cloacae	ARO:3001830|ACT-7	group CMY-LAT-CFE-ACT-MIR-1	85.95	726	309	Y
8199e22a-86a3-4be6-9b20-d77bca024021	Enterobacter cloacae	Enterobacter cloacae	ARO:3000518|CRP	CRP	81.07	560	782	Y
24b127e6-2e4f-48e0-9b4f-f2d641262248	Enterobacter cloacae	Enterobacter cloacae	ARO:3000216|acrB	group mex-acr-1	80.42	1037	311	Y
bc5d6bc1-d7bc-49a8-a761-a330fe41fa6f	Staphylococcus epidermidis	Staphylococcus epidermidis	ARO:3000391|norA	norA	91.07	750	75	Y
2d741a20-0401-4f99-80a9-44f2bfd1f75f	Enterobacter cloacae	Enterobacter cloacae	ARO:3000676|H-NS	H-NS	80.39	413	955	Y
b43fa09d-204c-44b1-b942-787b5e7f608a	Bifidobacterium longum	Bifidobacterium	ARO:3003730|Bifidobacterium ileS	ileS	81.65	1499	106	Y
39440cad-8dc2-4270-985e-22195485f52d	Enterobacter cloacae	Enterobacter cloacae	ARO:3001852|ACT-32	group CMY-LAT-CFE-ACT-MIR-1	81.47	1182	268	Y
db38add8-c5ab-4d41-9ea6-7b8d41d9386f	Enterobacter cloacae	Enterobacter cloacae	ARO:3000216|acrB	group mex-acr-1	85.21	480	159	Y
4a1e86cb-99c4-4701-8bd2-f5e87fffe5f0	Enterobacter cloacae	Enterobacter cloacae	ARO:3000825|robA	robA	89.85	650	728	Y
a30d4421-adac-458e-b4b9-3b1774dc8b79	Enterobacter cloacae	Enterobacter cloacae	ARO:3000825|robA	robA	87.5	336	655	Y
f2bb02f0-36a9-4190-b2d1-a1ab69a12c34	Enterobacter cloacae	Enterobacter cloacae	ARO:3000518|CRP	CRP	80.91	419	1138	Y
25ef2467-a8d4-4273-b93b-5218a4ee7bf6	Enterobacter cloacae	Enterobacter cloacae	ARO:3000516|emrR	emrR	80.27	223	418	Y
663e81ab-fa1b-4a8e-9d1e-8487430932b5	Enterobacter cloacae	Enterobacter cloacae	ARO:3000825|robA	robA	92.94	708	245	Y
22d84bd0-0701-4e17-878d-079c7bb3f732	Enterobacter cloacae	Enterobacter cloacae	ARO:3001837|ACT-15	group CMY-LAT-CFE-ACT-MIR-1	87.33	442	155	Y
e2db8a3e-a993-412d-aa46-08a2c24850a0	Enterobacter cloacae	Enterobacter cloacae	ARO:3001847|ACT-27	group CMY-LAT-CFE-ACT-MIR-1	85.31	211	389	Y
4663a1e4-cc8d-488d-926d-4d4840b22917	Enterobacter cloacae	Enterobacter cloacae	ARO:3001830|ACT-7	group CMY-LAT-CFE-ACT-MIR-1	88.47	503	905	Y
350aae2c-9ee6-4378-96ea-7753fa4085ca	Enterobacter cloacae	Enterobacter cloacae	ARO:3003052|smeB	group mdt-mex-sme-1	82.4	250	309	Y
69dc61e4-e5d6-4fda-80f8-5e91f81f3e9f	Enterobacter cloacae	Enterobacter cloacae	ARO:3000825|robA	robA	89.94	726	779	Y
e2ed961e-ccb8-457e-b509-ac5663aa5869	Enterobacter cloacae	Enterobacter cloacae	ARO:3000825|robA	robA	86.55	907	706	Y
fddab6a1-bc90-4149-ae60-1a0e4f5bd9da	Staphylococcus aureus	Staphylococcus	ARO:3003552|fusB	fusB	92.91	381	438	Y
94ab3fd2-1393-4742-abc1-a1eca3c8c506	Enterobacter cloacae	Enterobacter cloacae	ARO:3003923|oqxB	group oqx-mex-amr-1	81.44	555	64	Y
8a57793b-71be-41ca-ab08-e57601d1c93b	Bifidobacterium longum	Bifidobacterium longum	ARO:3003730|Bifidobacterium ileS	ileS	82.75	1078	70	Y
d037d0c0-261a-4a3a-baa4-687799f8674a	Enterobacter cloacae	Enterobacter cloacae	ARO:3000516|emrR	emrR	82.25	276	527	Y
bf062aa4-6aaa-4527-b85b-11a87084f149	Enterobacter cloacae	Enterobacter cloacae	ARO:3000825|robA	robA	89.06	530	198	Y
5b169490-bffe-4247-83c1-b5575cbb9182	Enterobacter cloacae	Enterobacter cloacae	ARO:3000518|CRP	CRP	81.02	648	720	Y
5344a661-caa2-4cb6-9277-33a1e6345b66	Enterobacter cloacae	Enterobacter cloacae	ARO:3000825|robA	robA	82.75	632	82	Y
b89ea282-c02d-4335-8c1a-5a6b654835d4	Enterobacter cloacae	Enterobacter cloacae	ARO:3003830|aminocoumarin	alaS	82.78	813	801	Y
348b56b4-09fe-4eae-9479-7746f85efd33	Enterobacter cloacae	Enterobacter cloacae	ARO:3001847|ACT-27	group CMY-LAT-CFE-ACT-MIR-1	88.97	662	1498	Y
6ad64be2-e0c7-442f-b018-bc068f8f1c56	Enterobacter cloacae	Enterobacter	ARO:3000518|CRP	CRP	84.82	224	131	Y
f80f4175-6173-4bb4-bcef-7ed04494653f	Enterobacter cloacae	Enterobacter cloacae	ARO:3003830|aminocoumarin	alaS	85.56	270	493	Y
8c0fee91-03d9-441a-a7d1-3c4529680bf6	Enterobacter cloacae	Enterobacter cloacae	ARO:3001838|ACT-17	group CMY-LAT-CFE-ACT-MIR-1	88.33	848	648	Y
e205f7ce-93e0-4d85-8c84-c0ffe6a059e9	Enterobacter cloacae	Enterobacter cloacae	ARO:3000825|robA	robA	87.12	295	469	Y
8255e212-2060-469d-89bd-af605d518772	Enterobacter cloacae	Enterobacter cloacae	ARO:3000676|H-NS	H-NS	84.51	226	1193	Y
bf433851-a61c-4c49-ab8f-dcfd5619f7ad	Enterobacter cloacae	Enterobacter cloacae	ARO:3000216|acrB	group mex-acr-1	84.56	868	645	Y
c66ba70b-9d35-49aa-8e3b-37a67c4a2a05	Enterobacter cloacae	Enterobacter cloacae	ARO:3000216|acrB	group mex-acr-1	81.12	911	184	Y
23769754-d4b8-4f9b-8dc5-7c8d4dbe4a1f	Enterobacter cloacae	Enterobacter cloacae	ARO:3000825|robA	robA	94.58	295	526	Y
c24c3b2d-f48d-4d50-ae13-b664b9d9e184	Bifidobacterium animalis	Bifidobacterium animalis	ARO:3003730|Bifidobacterium ileS	ileS	80.37	647	302	Y
4dc956d4-f9d7-450b-a15c-e143908b28f8	Bifidobacterium longum	Bifidobacterium longum	ARO:3003730|Bifidobacterium ileS	ileS	82.44	632	381	Y
ba5e8406-a038-42ff-8a2b-09b3aec83d0a	Enterobacter cloacae	Enterobacter cloacae	ARO:3000825|robA	robA	87.21	391	786	Y
bda016a7-8e2d-4e3e-aee0-22846b0f1022	Enterobacter cloacae	Enterobacter cloacae	ARO:3000216|acrB	group mex-acr-1	87.78	573	108	Y
b6620a1d-fa42-48c6-80f9-57d7c7163ec9	Enterobacter cloacae	Enterobacter cloacae	ARO:3000825|robA	robA	88.85	314	658	Y
5655384a-97b1-4bca-92ba-d76d470c2287	Enterobacter cloacae	Enterobacter cloacae	ARO:3000024|patA	patA	83.77	345	1635	Y
bac878dc-aa43-4d93-8a50-104b52e2537d	Enterobacter cloacae	Enterobacter cloacae	ARO:3000825|robA	robA	85.29	639	311	Y
3eb2bf64-0680-4e96-8159-0cdf8b4a287e	Enterobacter cloacae	Enterobacter cloacae	ARO:3001847|ACT-27	group CMY-LAT-CFE-ACT-MIR-1	86.64	711	1553	Y
f44572cc-46a0-43e1-b8fa-f1fa12094dae	Enterobacter cloacae	Enterobacter cloacae	ARO:3003922|oqxA	group oqx-mex-1	81.38	1133	245	Y
c4836dc2-48c1-4847-bc8e-4861d13044ff	Enterobacter cloacae	Enterobacter cloacae	ARO:3001837|ACT-15	group CMY-LAT-CFE-ACT-MIR-1	81.79	346	367	Y
4c0b7765-1ebd-4d9f-a0a6-cceb205e74e9	Enterobacter cloacae	Enterobacter cloacae	ARO:3001841|ACT-20	group CMY-LAT-CFE-ACT-MIR-1	89.74	341	508	Y
1272efbe-6724-4f1d-8087-675badae6e3c	Enterobacter cloacae	Enterobacter cloacae	ARO:3000518|CRP	CRP	80.98	631	756	Y
89c31618-d87e-44de-9e93-8743ce2dc961	Staphylococcus aureus	Staphylococcus aureus	ARO:3000565|tet38	tet38	92.77	318	563	Y
1665e7ce-f95c-4310-a952-23b5b7c5537e	Enterobacter cloacae	Enterobacter cloacae	ARO:3002986|bacA	bacA	80	235	207	Y
9ba6d334-7fea-4d5c-ad8c-c9b15b3385b4	Enterobacter cloacae	Enterobacter cloacae	ARO:3000825|robA	robA	91.47	598	1140	Y
dc9cf254-2fce-467f-9147-74f71595fcfc	Bifidobacterium longum	Bifidobacterium longum	ARO:3003730|Bifidobacterium ileS	ileS	85.24	454	680	Y
80c110d8-8bdd-4bbb-bd03-12900deb0757	Enterobacter cloacae	Enterobacter cloacae	ARO:3000825|robA	robA	90.44	816	261	Y
de03e5d0-a059-4d98-aba8-016e9428028e	Enterobacter cloacae	Enterobacter cloacae	ARO:3000216|acrB	group mex-acr-1	83.33	414	549	Y
c7e936d7-e9b7-4d23-b6be-16bfcb6448ad	Enterobacter cloacae	Enterobacter cloacae	ARO:3000216|acrB	group mex-acr-1	85.03	354	1586	Y
a44dd817-ecba-47b9-a22f-1165f37986c6	Enterobacter cloacae	Enterobacter cloacae	ARO:3000825|robA	robA	89.93	457	240	Y
c7867f2a-1239-45ee-959b-3b3c37dd1e22	Enterobacter cloacae	Enterobacter cloacae	ARO:3000516|emrR	emrR	80	420	358	Y
42443bf3-32d2-4409-a5a8-ddd8e1363561	Bifidobacterium longum	Bifidobacterium longum	ARO:3003730|Bifidobacterium ileS	ileS	83.2	512	78	Y
c03abea3-3ba6-435f-81e6-db802d5db2cf	Enterobacter cloacae	Enterobacter cloacae	ARO:3000216|acrB	group mex-acr-1	86.79	1582	1535	Y
c03abea3-3ba6-435f-81e6-db802d5db2cf	Enterobacter cloacae	Enterobacter cloacae	ARO:3000207|acrA	group acr-sme-1	80.39	1234	1571	Y
49e126a3-c81a-43a9-9f1e-fb87b01bbfae	Enterobacter cloacae	Enterobacter cloacae	ARO:3000263|marA	group mar-ram-1	80.69	259	1119	Y
260f2442-25a9-49b8-ae71-a4d3bd5a90da	Enterobacter cloacae	Enterobacter cloacae	ARO:3000024|patA	patA	82.11	313	1257	Y
f9cd6825-da96-41f6-8f24-1038042ea252	Enterobacter cloacae	Enterobacter cloacae	ARO:3000216|acrB	group mex-acr-1	84.97	945	123	Y
032f84d1-d86e-4023-9a4c-3e542f676097	Enterobacter cloacae	Enterobacter cloacae	ARO:3001830|ACT-7	group CMY-LAT-CFE-ACT-MIR-1	89.78	1057	1237	Y
1e3f4985-b652-4e4d-8985-9cabaeedbfd5	Enterobacter cloacae	Enterobacter cloacae	ARO:3001847|ACT-27	group CMY-LAT-CFE-ACT-MIR-1	90.34	352	1309	Y
2c1c704a-c4a8-4076-bcd3-cbf5ce788f13	Staphylococcus aureus	Staphylococcus aureus	ARO:3000746|mepR	mepR	90.75	292	158	Y
9651c04a-198a-4f2a-a834-e33f201d35e1	Staphylococcus epidermidis	Staphylococcus epidermidis	ARO:3000815|mgrA	mgrA	81.51	449	584	Y
4109a90c-dbdc-4054-94dc-5dd360da0bea	Bifidobacterium longum	Bifidobacterium longum	ARO:3003730|Bifidobacterium ileS	ileS	87.78	499	55	Y
46932b00-da18-4937-b2ce-a3a9a07c1cee	Enterobacter cloacae	Enterobacter cloacae	ARO:3000216|acrB	group mex-acr-1	84.3	637	596	Y
b1751ba0-2e2f-4d7c-82d8-97ca49dcc3dd	Enterobacter cloacae	Enterobacter cloacae	ARO:3000216|acrB	group mex-acr-1	85.04	468	375	Y
9d19f1a9-b303-4063-ae32-01fda880743f	Bifidobacterium longum	Bifidobacterium longum	ARO:3003730|Bifidobacterium ileS	ileS	80.63	883	55	Y
42975b41-891d-41f4-b299-080e31550e5d	Bifidobacterium longum	Bifidobacterium	ARO:3003730|Bifidobacterium ileS	ileS	80.71	477	52	Y
e39c2c7f-060f-4424-9c1b-b069503b5ca6	Enterobacter cloacae	Enterobacter cloacae	ARO:3003830|aminocoumarin	alaS	82.39	1465	123	Y
03f91857-86da-4acd-b36a-95b39e4d0eca	Enterobacter cloacae	Enterobacter cloacae	ARO:3000216|acrB	group mex-acr-1	84.55	628	770	Y
d3a11e7f-30fe-4d10-a998-5cd9882dbe96	Enterobacter cloacae	Enterobacter cloacae	ARO:3003830|aminocoumarin	alaS	82.33	515	278	Y
b6b3bb67-bc02-49f4-9aa5-fa7fb3335e5e	Enterobacter cloacae	Enterobacter cloacae	ARO:3000207|acrA	group acr-sme-1	80.74	270	243	Y
07f4777d-4693-439c-a26f-22de2f5eae01	Enterobacter cloacae	Enterobacter cloacae	ARO:3001847|ACT-27	group CMY-LAT-CFE-ACT-MIR-1	89.91	347	1685	Y
9acc8906-dfdc-4e80-bbf6-b3f115fcd24a	Bifidobacterium longum	Bifidobacterium longum	ARO:3003730|Bifidobacterium ileS	ileS	83.91	460	60	Y
e69f3a9c-dad7-4b15-a734-3ce351cb4041	Enterobacter cloacae	Enterobacter cloacae	ARO:3000024|patA	patA	84.48	232	929	Y
76344f68-6cb5-40bd-88bb-5d5778326e33	Enterobacter cloacae	Enterobacter cloacae	ARO:3000074|emrB	emrB	81.48	243	640	Y
d0265621-ea04-4c18-a0f7-2a097d6b3e70	Enterobacter cloacae	Enterobacter cloacae	ARO:3000825|robA	robA	91.45	538	111	Y
dbe51358-3c9f-4f29-a0e7-5c195b3f4d7f	Enterobacter cloacae	Enterobacter cloacae	ARO:3003923|oqxB	group oqx-mex-amr-1	80.83	2556	290	Y
ab83a28c-d4d7-46ee-89b3-db32bb6ae83f	Enterobacter cloacae	Enterobacter cloacae	ARO:3001847|ACT-27	group CMY-LAT-CFE-ACT-MIR-1	81.37	1170	842	Y
d01f0f55-340b-4545-b89d-f8d80c654f69	Enterobacter cloacae	Enterobacter cloacae	ARO:3003830|aminocoumarin	alaS	82.86	671	105	Y
8862d213-54d0-4363-9c31-84f7498bd1d5	Staphylococcus epidermidis	Staphylococcus epidermidis	ARO:3000391|norA	norA	85.11	732	77	Y
935800ce-aed8-42f2-8c19-a5fe69f5ed69	Enterobacter cloacae	Enterobacter cloacae	ARO:3000216|acrB	group mex-acr-1	86.86	662	366	Y
30c1fd4b-1101-432a-8fbc-c706eadb14b7	Enterobacter cloacae	Enterobacter cloacae	ARO:3000830|cpxA	cpxA	84.08	201	282	Y
5bab8604-4d1c-420a-bfff-93d87c814b4a	Enterobacter cloacae	Enterobacter cloacae	ARO:3001847|ACT-27	group CMY-LAT-CFE-ACT-MIR-1	85.97	1176	1161	Y
180b8ec6-9b19-4990-b23f-f1bf20173fa3	Enterobacter cloacae	Enterobacter cloacae	ARO:3000825|robA	robA	90.08	363	126	Y
8acb01c0-2599-4c62-a958-896ccd28395f	Staphylococcus epidermidis	Staphylococcus epidermidis	ARO:3000391|norA	norA	91.31	829	60	Y
a01c2d35-c91c-4e21-aa1d-f7c6dcb1de38	Enterobacter cloacae	Enterobacter cloacae	ARO:3001847|ACT-27	group CMY-LAT-CFE-ACT-MIR-1	91.24	434	69	Y
fb91fac1-49fc-46fc-9ccc-bf86ddbec371	Enterobacter cloacae	Enterobacter cloacae	ARO:3000216|acrB	group mex-acr-1	87.08	325	218	Y
ac97b774-3adb-4e48-bb3d-cee5a4465fd3	Enterobacter cloacae	Enterobacter cloacae	ARO:3000216|acrB	group mex-acr-1	84.24	939	68	Y
ee6a2d79-036d-4177-83c3-7816b8c57128	Enterobacter cloacae	Enterobacter cloacae	ARO:3000825|robA	robA	86.64	434	318	Y
7b8963fc-94c2-47e2-94f1-32a6e1821c78	Enterobacter cloacae	Enterobacter cloacae	ARO:3000518|CRP	CRP	80.46	655	148	Y
ff6f2b7b-aa79-4d5b-9547-c1a0c3b231e1	Enterobacter cloacae	Enterobacter cloacae	ARO:3001827|ACT-16	group CMY-LAT-CFE-ACT-MIR-1	92.42	422	364	Y
af55976d-db21-48ed-905a-db10c84ee82c	Enterobacter cloacae	Enterobacter cloacae	ARO:3000825|robA	robA	92.48	452	1037	Y
76966873-8e08-4f38-9992-41069b0503b9	Enterobacter cloacae	Enterobacter cloacae	ARO:3000825|robA	robA	92.08	240	641	Y
baf97fe0-89da-4b16-b49e-e9c07019828a	Enterobacter cloacae	Enterobacter cloacae	ARO:3000516|emrR	emrR	81.89	519	486	Y
d372165f-1305-44b6-8d0b-286ed95d032b	Enterobacter cloacae	Enterobacter cloacae	ARO:3000216|acrB	group mex-acr-1	82.51	1155	534	Y
9d990e0b-32cb-4c5b-8b16-691186de4218	Enterobacter cloacae	Enterobacter cloacae	ARO:3000216|acrB	group mex-acr-1	86.82	478	585	Y
7c856173-37f4-48b9-b4c1-d9b3b9a5ec55	Enterobacter cloacae	Enterobacter cloacae	ARO:3000825|robA	robA	87.39	341	1067	Y
86ce881e-c448-47f1-b038-b32af1b2043d	Enterobacter cloacae	Enterobacter cloacae	ARO:3000216|acrB	group mex-acr-1	84.02	388	1222	Y
b11eada9-5296-4d7c-b1b8-baf321341dfd	Enterobacter cloacae	Enterobacter cloacae	ARO:3003830|aminocoumarin	alaS	86.55	357	73	Y
acd97355-ff91-4e95-aad1-05828db01de1	Enterobacter cloacae	Enterobacter cloacae	ARO:3000825|robA	robA	87.08	325	121	Y
2a7a928c-1fd7-4f20-9f7c-dfa23313f87e	Enterobacter cloacae	Enterobacter cloacae	ARO:3000825|robA	robA	83.28	897	1435	Y
49714ad4-15c2-4351-9634-2c006d74365e	Enterobacter cloacae	Enterobacter cloacae	ARO:3003052|smeB	group mdt-mex-sme-1	80.17	237	481	Y
a03a7ac4-cf42-48ab-9a09-fed171602b86	Enterobacter cloacae	Enterobacter cloacae	ARO:3003922|oqxA	group oqx-mex-1	82.15	325	1054	Y
88f7a13d-8793-48de-a437-dc31e9837f56	Enterobacter cloacae	Enterobacter cloacae	ARO:3000825|robA	robA	91.7	265	280	Y
ff2f8d31-d44c-4227-956e-52bbbebe8c6e	Enterobacter cloacae	Enterobacter cloacae	ARO:3001847|ACT-27	group CMY-LAT-CFE-ACT-MIR-1	90.13	1165	1044	Y
b599750a-1355-4d21-b728-a79104395d6c	Enterobacter cloacae	Enterobacter cloacae	ARO:3001830|ACT-7	group CMY-LAT-CFE-ACT-MIR-1	86.99	469	376	Y
bdfbf434-7986-4863-b446-b60391be475e	Enterobacter cloacae	Enterobacter cloacae	ARO:3000825|robA	robA	86.9	336	859	Y
7a750b24-299e-479e-b775-d0778f969d16	Enterobacter cloacae	Enterobacter cloacae	ARO:3001830|ACT-7	group CMY-LAT-CFE-ACT-MIR-1	81.64	1084	181	Y
87b8c612-a900-452e-8546-feb1e6adcb34	Enterobacter cloacae	Enterobacter cloacae	ARO:3000825|robA	robA	85.08	382	420	Y
08606748-9de9-4d6c-ae26-7178df5ba919	Staphylococcus epidermidis	Staphylococcus epidermidis	ARO:3000815|mgrA	mgrA	80.13	453	815	Y
7f1d8e27-c945-4a0f-90fe-0722c29cf966	Enterobacter cloacae	Enterobacter cloacae	ARO:3003830|aminocoumarin	alaS	82.25	507	892	Y
3c1fa6d5-ea7d-42ea-9270-64d14bcd8340	Enterobacter cloacae	Enterobacter cloacae	ARO:3001847|ACT-27	group CMY-LAT-CFE-ACT-MIR-1	85.35	553	2522	Y
745225f0-3508-47fe-ad8c-ee032f8ef516	Enterobacter cloacae	Enterobacter cloacae	ARO:3003922|oqxA	group oqx-mex-1	81.36	397	1154	Y
3ad29102-931b-4e4a-9566-c35bfa3c4676	Enterobacter cloacae	Enterobacter cloacae	ARO:3003923|oqxB	group oqx-mex-amr-1	81.29	1961	446	Y
70605f8e-989e-4cd0-bb46-3f08841d7f38	Enterobacter cloacae	Enterobacter cloacae	ARO:3003830|aminocoumarin	alaS	83.1	426	511	Y
2ac12f94-4e03-41b4-9b95-359ea5d50b25	Enterobacter cloacae	Enterobacter cloacae	ARO:3001847|ACT-27	group CMY-LAT-CFE-ACT-MIR-1	84.27	1189	999	Y
4261f469-47d5-447e-b361-76c4f96f730e	Enterobacter cloacae	Enterobacter cloacae	ARO:3000518|CRP	CRP	80.78	640	87	Y
60acb22c-06a3-4f6f-9a31-665f617e738b	Enterobacter cloacae	Enterobacter cloacae	ARO:3000825|robA	robA	86.04	523	1378	Y
f69e6290-a2d9-435c-a97e-468eca40df09	Enterobacter cloacae	Enterobacter cloacae	ARO:3000216|acrB	group mex-acr-1	83.9	1025	159	Y
3d233b38-67e1-4b3e-b387-9754620b1895	Enterobacter cloacae	Enterobacter cloacae	ARO:3001830|ACT-7	group CMY-LAT-CFE-ACT-MIR-1	86.59	835	759	Y
45ebefff-41a3-468a-a556-7e8acbc2d09c	Enterobacter cloacae	Enterobacter cloacae complex	ARO:3000216|acrB	group mex-acr-1	83.06	425	66	Y
50695ab2-0773-47b5-93de-690f31615b5b	Enterobacter cloacae	Enterobacter cloacae	ARO:3001830|ACT-7	group CMY-LAT-CFE-ACT-MIR-1	84.22	1185	1891	Y
bdf8fd43-64c1-4a98-83fd-31f970aae167	Bifidobacterium longum	Bifidobacterium longum	ARO:3003730|Bifidobacterium ileS	ileS	82.14	224	182	Y
2955d096-c9c6-4016-8f4e-523fe99def25	Enterobacter cloacae	Enterobacter cloacae	ARO:3000825|robA	robA	88.57	761	164	Y
3870b25d-5ca8-495c-893b-1179784cb2ea	Enterobacter cloacae	Enterobacter cloacae	ARO:3000825|robA	robA	87.68	901	591	Y
cd6b68bb-24b1-4686-8bc8-805302c964c2	Enterobacter cloacae	Enterobacter cloacae	ARO:3000216|acrB	group mex-acr-1	82.35	1507	1421	Y
cd6b68bb-24b1-4686-8bc8-805302c964c2	Enterobacter cloacae	Enterobacter cloacae	ARO:3000207|acrA	group acr-sme-1	80.12	1217	1482	Y
0ed7ee3a-2798-4990-834b-e381b57cfd41	Enterobacter cloacae	Enterobacter cloacae	ARO:3003923|oqxB	group oqx-mex-amr-1	80.76	629	92	Y
102a872f-06ce-44d3-aadc-7bd1d23bf4c7	Enterobacter cloacae	Enterobacter cloacae	ARO:3000207|acrA	group acr-sme-1	82.51	446	937	Y
1de11fb5-bd40-4bd5-9e06-7e4c8974cd6b	Enterobacter cloacae	Enterobacter cloacae	ARO:3000216|acrB	group mex-acr-1	82.2	528	778	Y
55b45c2d-ae52-4806-bf34-deeac9db9eb9	Enterobacter cloacae	Enterobacter cloacae	ARO:3001830|ACT-7	group CMY-LAT-CFE-ACT-MIR-1	84.04	564	695	Y
7102b733-1118-40e6-8674-a2a747a7215b	Enterobacter cloacae	Enterobacter cloacae	ARO:3000216|acrB	group mex-acr-1	83.38	331	1254	Y
e809e1dd-be57-47cd-9720-11b48700c186	Enterobacter cloacae	Enterobacter cloacae	ARO:3000676|H-NS	H-NS	80.62	418	731	Y
2ed6045d-cb9c-4c66-85c5-a38f84c27a9a	Staphylococcus epidermidis	Staphylococcus epidermidis	ARO:3000391|norA	norA	91.6	988	481	Y
10c0c348-7d1d-481a-b473-70903097cd54	Enterobacter cloacae	Enterobacter cloacae	ARO:3000024|patA	patA	82.25	383	329	Y
dee76079-bec5-42f2-b7fd-0dbd3af894e2	Enterobacter cloacae	Enterobacter cloacae	ARO:3000825|robA	robA	88.63	607	581	Y
123fdf7f-0e40-4614-8d8a-ce446a9a18b9	Enterobacter cloacae	Enterobacter cloacae	ARO:3001847|ACT-27	group CMY-LAT-CFE-ACT-MIR-1	85.81	1170	619	Y
f1738fbb-082c-455f-a37f-c53d4a02e635	Enterobacter cloacae	Enterobacter cloacae	ARO:3000825|robA	robA	82.1	704	92	Y
47add2d8-3a27-493b-88a2-aab83d6c8e7a	Enterobacter cloacae	Enterobacter cloacae	ARO:3000516|emrR	emrR	85.02	227	147	Y
3cd2cf89-4dd3-4b06-9503-bd0b82012a06	Staphylococcus sp.	Staphylococcus	ARO:3002865|dfrC	group dfr-14	93.53	340	135	Y
e2bc3aaa-d70b-4515-b93d-e0d9fb686c59	Enterobacter cloacae	Enterobacter cloacae	ARO:3001855|ACT-35	group CMY-LAT-CFE-ACT-MIR-1	90.64	577	217	Y
df45a006-9a7a-4903-a3c4-fbfa9a8bffaa	Enterobacter cloacae	Enterobacter cloacae	ARO:3003830|aminocoumarin	alaS	80.87	732	497	Y
3b5a5719-3959-467b-b449-d61b5670be0d	Enterobacter cloacae	Enterobacter cloacae	ARO:3001830|ACT-7	group CMY-LAT-CFE-ACT-MIR-1	86.41	309	87	Y
13b27338-2936-4d77-9de1-92fc43ce9647	Enterobacter cloacae	Enterobacter cloacae	ARO:3000216|acrB	group mex-acr-1	88.04	485	741	Y
13b27338-2936-4d77-9de1-92fc43ce9647	Enterobacter cloacae	Enterobacter cloacae	ARO:3000207|acrA	group acr-sme-1	80.98	731	504	Y
92097703-993f-4510-84f8-d1d77adc92fb	Enterobacter cloacae	Enterobacter cloacae	ARO:3000825|robA	robA	88.26	843	790	Y
a3236a89-6486-47ba-9d9a-08bda0948368	Enterobacter cloacae	Enterobacter cloacae	ARO:3001847|ACT-27	group CMY-LAT-CFE-ACT-MIR-1	84.71	255	1134	Y
9eb5afec-7fa1-4c29-a2bd-a0979bddef80	Enterobacter cloacae	Enterobacter cloacae	ARO:3001830|ACT-7	group CMY-LAT-CFE-ACT-MIR-1	88.34	506	223	Y
d0fc27e0-59fc-4436-864c-0633fb0bc6a7	Enterobacter cloacae	Enterobacter cloacae	ARO:3000216|acrB	group mex-acr-1	83.83	303	233	Y
d9d649ec-f17f-4da4-8ba0-5e1571cade00	Enterobacter cloacae	Enterobacter cloacae	ARO:3000825|robA	robA	86.22	900	826	Y
7378552d-7df5-43ed-af73-aba395002533	Enterobacter cloacae	Enterobacter cloacae	ARO:3000825|robA	robA	86.6	754	847	Y
745ec8b0-e3fc-4804-94cf-73dfbe723565	Enterobacter cloacae	Enterobacter cloacae	ARO:3000825|robA	robA	89.06	631	1174	Y
20e0b6df-7ce5-439e-a78e-5e69a4739aca	Enterobacter cloacae	Enterobacter cloacae	ARO:3003923|oqxB	group oqx-mex-amr-1	81.45	620	78	Y
cfdbab9f-e466-4fa2-8b52-7095aa47b13e	Enterobacter cloacae	Enterobacter cloacae	ARO:3001847|ACT-27	group CMY-LAT-CFE-ACT-MIR-1	90.88	373	155	Y
e41d5968-31ba-42c5-9aae-63cf883f38ea	Enterobacter cloacae	Enterobacter cloacae	ARO:3003923|oqxB	group oqx-mex-amr-1	80.28	852	490	Y
4cf972fd-5714-457b-8cc8-fb13d69fae73	Enterobacter cloacae	Enterobacter cloacae	ARO:3000216|acrB	group mex-acr-1	86.86	350	233	Y
0f62822f-595f-4ea7-af20-996d2800bdca	Enterobacter cloacae	Enterobacter cloacae	ARO:3000024|patA	patA	82.04	323	206	Y
58a261eb-af50-4f8e-8274-a1d0957f793d	Enterobacter cloacae	Enterobacter cloacae	ARO:3000216|acrB	group mex-acr-1	85.62	320	61	Y
19c6b05c-44f2-4ede-a48a-3b0b1f6f606b	Staphylococcus aureus	Staphylococcus	ARO:3000178|tetK	group tet-4	93.07	1054	331	Y
61db4f9d-f2a2-4e2e-8e2b-49d274a47ae8	Enterobacter cloacae	Enterobacter cloacae	ARO:3001847|ACT-27	group CMY-LAT-CFE-ACT-MIR-1	85.67	328	610	Y
baab5c8f-4c7d-4025-b64b-de6ea8d3b772	Enterobacter cloacae	Enterobacter cloacae	ARO:3000825|robA	robA	83.05	348	1161	Y
aee7d4e5-6522-46d2-9166-0c63ac6cd533	Enterobacter cloacae	Enterobacter cloacae	ARO:3001838|ACT-17	group CMY-LAT-CFE-ACT-MIR-1	83.43	1159	945	Y
69818f09-17fe-4ca4-8c14-52fa18f175cd	Staphylococcus epidermidis	Staphylococcus epidermidis	ARO:3002865|dfrC	group dfr-14	86.8	500	261	Y
4d9873dd-95a9-4e5a-90cf-b5dd5f5be000	Enterobacter cloacae	Enterobacter cloacae	ARO:3000216|acrB	group mex-acr-1	84.77	256	870	Y
4183590e-b46d-4e48-a2b2-393f1f8b341a	Enterobacter cloacae	Enterobacter cloacae	ARO:3000518|CRP	CRP	81.59	353	318	Y
be59d6ba-efcd-4dac-a125-95b58781e076	Staphylococcus aureus	Staphylococcus aureus	ARO:3000565|tet38	tet38	90.03	652	800	Y
6d048e84-e508-49e5-928d-f2ff3be8c7ae	Enterobacter cloacae	Enterobacter cloacae	ARO:3003052|smeB	group mdt-mex-sme-1	80.27	223	902	Y
65c6d41f-dc8e-40da-b31d-e39f57c9ee2d	Enterobacter cloacae	Enterobacter cloacae	ARO:3000024|patA	patA	82.68	358	951	Y
4863462e-b815-46ff-ac0b-182fed55a7fa	Enterobacter cloacae	Enterobacter cloacae	ARO:3001830|ACT-7	group CMY-LAT-CFE-ACT-MIR-1	89.29	476	686	Y
242197b8-c77d-44c8-a5ef-141d1c9a9f85	Enterobacter cloacae	Enterobacter cloacae	ARO:3003830|aminocoumarin	alaS	84.95	279	529	Y
b112784e-9b86-48f4-a0e4-7335c0b16089	Staphylococcus aureus	Staphylococcus aureus	ARO:3000319|mphC	group mph-2	82.05	674	1024	Y
710d6982-c115-4090-abc1-db1a27ed4da0	Enterobacter cloacae	Enterobacter cloacae	ARO:3003923|oqxB	group oqx-mex-amr-1	80.22	1360	940	Y
b5392b9d-9fcf-4a6a-bdf6-cab8186af6bc	Enterobacter cloacae	Enterobacter cloacae	ARO:3003830|aminocoumarin	alaS	81.15	313	200	Y
4a3e07a7-d0c9-4ce0-82ce-e07d2ca9e58e	Enterobacter cloacae	Enterobacter cloacae	ARO:3000825|robA	robA	81.56	564	232	Y
67709be3-d47f-4fe4-afa2-ca7725a031ec	Enterobacter cloacae	Enterobacter cloacae	ARO:3003830|aminocoumarin	alaS	80.58	206	563	Y
0670f02b-a4a3-49d3-91fd-48bd315759f3	Enterobacter cloacae	Enterobacter cloacae	ARO:3000516|emrR	emrR	81.36	220	1277	Y
45354294-6290-4840-8a6b-7c03c5ae7fff	Enterobacter cloacae	Enterobacter cloacae	ARO:3000676|H-NS	H-NS	82.18	376	1088	Y
e003b557-268d-4bc3-b17f-65c6108bf929	Enterobacter cloacae	Enterobacter cloacae	ARO:3000216|acrB	group mex-acr-1	85.87	729	269	Y
e003b557-268d-4bc3-b17f-65c6108bf929	Enterobacter cloacae	Enterobacter cloacae	ARO:3000207|acrA	group acr-sme-1	88.4	250	735	Y
9e65bad7-a126-4ac7-80f1-7267c38e3ae4	Enterobacter cloacae	Enterobacter cloacae	ARO:3000825|robA	robA	88.27	793	1100	Y
53ac5c0c-c464-499f-92da-0a7e147adf9c	Enterobacter cloacae	Enterobacter cloacae	ARO:3003923|oqxB	group oqx-mex-amr-1	83.76	745	207	Y
a5681e7a-0fa7-43cb-8821-c2fb5f4d5374	Staphylococcus aureus	Staphylococcus aureus	ARO:3000839|arlS	arlS	85.11	329	2801	Y
4614b18f-91d8-4560-983c-0444d3922207	Enterobacter cloacae	Enterobacter cloacae	ARO:3000825|robA	robA	90.77	260	493	Y
49c03996-e325-49df-b620-22b1f9e19dec	Enterobacter cloacae	Enterobacter cloacae	ARO:3000825|robA	robA	87.74	212	1795	Y
a8db2f99-abab-44f4-bf41-017b7993094b	Enterobacter cloacae	Enterobacter cloacae	ARO:3001827|ACT-16	group CMY-LAT-CFE-ACT-MIR-1	86.76	544	178	Y
980bf7ff-d76f-4cbb-b9fc-717ae22bb8aa	Enterobacter cloacae	Enterobacter cloacae	ARO:3000024|patA	patA	82.87	327	191	Y
62cb336b-92c5-46a9-a052-e4e549016d85	Enterobacter cloacae	Enterobacter cloacae	ARO:3000825|robA	robA	87.11	900	1222	Y
15bc9687-72f4-49ea-8bc6-4db2c5651d5a	Enterobacter cloacae	Enterobacter cloacae	ARO:3001830|ACT-7	group CMY-LAT-CFE-ACT-MIR-1	90	910	781	Y
d4f01cfe-4f9a-417f-9868-35ef35294de7	Bifidobacterium longum	Bifidobacterium longum	ARO:3003730|Bifidobacterium ileS	ileS	80.02	1617	53	Y
81b1f5ca-68d5-4ae7-99a8-f40dc421f1eb	Staphylococcus aureus	Staphylococcus aureus	ARO:3000565|tet38	tet38	86.88	442	394	Y
3d3693d5-d69e-424e-bdd2-ecd6ef8e422d	Enterobacter cloacae	Enterobacter	ARO:3000518|CRP	CRP	80.27	299	248	Y
d937ef46-bacc-4b72-8a99-255341bb587a	Enterobacter cloacae	Enterobacter cloacae	ARO:3000825|robA	robA	89.48	903	217	Y
39f7ceb5-2708-409b-89d3-ffdb67c06ee0	Enterobacter cloacae	Enterobacter cloacae	ARO:3000024|patA	patA	82.38	244	1204	Y
c60da8ee-50ef-4811-862c-a9fdec598c84	Enterobacter cloacae	Enterobacter cloacae	ARO:3000825|robA	robA	86.75	898	130	Y
6a569535-ad42-4068-a36e-bb44865ac3ea	Staphylococcus pasteuri	Staphylococcus	ARO:3003552|fusB	fusB	90.04	562	384	Y
4245efaa-15f2-4462-8d52-4a9612939542	Enterobacter cloacae	Enterobacter cloacae	ARO:3000825|robA	robA	80.92	655	63	Y
a5cc147f-d5cd-4d05-b5ec-2f6da0868ef4	Enterobacter cloacae	Enterobacter cloacae	ARO:3000830|cpxA	cpxA	80.53	380	444	Y
a7f31cf0-5682-441b-a0c5-8791a124de30	Enterobacter cloacae	Enterobacter cloacae	ARO:3000825|robA	robA	85.77	267	556	Y
4d8e3717-0326-46d2-bb92-ddab30826b5e	Enterobacter cloacae	Enterobacter cloacae	ARO:3000825|robA	robA	89.42	898	553	Y
4cf7b469-1788-4431-9361-086cfda3c0b5	Enterobacter cloacae	Enterobacter cloacae	ARO:3000825|robA	robA	89.84	738	314	Y
c657130d-1345-4dd4-b47b-1d3e393959ac	Bifidobacterium animalis	Bifidobacterium animalis	ARO:3003730|Bifidobacterium ileS	ileS	80.6	335	884	Y
caa98cc3-4d83-445a-9b21-87f7cbbd807f	Enterobacter cloacae	Enterobacter cloacae	ARO:3001852|ACT-32	group CMY-LAT-CFE-ACT-MIR-1	86.27	488	1214	Y
1b4fbcdf-9518-4e6f-9ebb-93d9bdcd1343	Enterobacter cloacae	Enterobacter cloacae	ARO:3003923|oqxB	group oqx-mex-amr-1	80.71	420	286	Y
7eb1cbc3-6d15-4f29-a7e5-b07096f9d7f2	Staphylococcus epidermidis	Staphylococcus epidermidis	ARO:3000391|norA	norA	85.27	672	241	Y
0c6d0673-37d2-497b-9fbc-657f4a6b8258	Enterobacter cloacae	Enterobacter cloacae	ARO:3000825|robA	robA	90.58	329	346	Y
421853b7-bded-4a09-ae38-b04eed8ad581	Bifidobacterium longum	Bifidobacterium longum	ARO:3003730|Bifidobacterium ileS	ileS	80.44	1534	211	Y
b3bc9126-59f2-4803-92df-06f30c688632	Enterobacter cloacae	Enterobacter cloacae	ARO:3000216|acrB	group mex-acr-1	83.09	674	74	Y
26480c28-d561-4343-b7d8-9550b44ff7dc	Enterobacter cloacae	Enterobacter cloacae	ARO:3001852|ACT-32	group CMY-LAT-CFE-ACT-MIR-1	85.96	947	791	Y
1265726e-fa61-4a8c-880c-94d2d3af12a0	Enterobacter cloacae	Enterobacter cloacae	ARO:3000825|robA	robA	90.18	550	393	Y
f1f41081-bfec-43ad-af7b-0311f02d1839	Enterobacter cloacae	Enterobacter cloacae	ARO:3000207|acrA	group acr-sme-1	82.35	221	1270	Y
8c4c03b3-f421-4621-aa84-4e6bed8d1b48	Enterobacter cloacae	Enterobacter cloacae	ARO:3001830|ACT-7	group CMY-LAT-CFE-ACT-MIR-1	87.89	1189	426	Y
c86abdc8-e6ed-42da-aa05-fa26178ec3c0	Enterobacter cloacae	Enterobacter cloacae	ARO:3000831|cpxR	cpxR	80.18	454	692	Y
d511931e-6f13-46b6-a26c-bb79acd406e3	Enterobacter cloacae	Enterobacter cloacae	ARO:3003830|aminocoumarin	alaS	80.69	1212	65	Y
31762543-e0f0-4da7-b9bc-edb98dc03462	Enterobacter cloacae	Enterobacter cloacae	ARO:3000216|acrB	group mex-acr-1	84.11	1315	884	Y
b081d4f8-6ef2-46bd-b200-5213b5ca5c57	Enterobacter cloacae	Enterobacter cloacae	ARO:3000518|CRP	CRP	85.71	245	1258	Y
7479f87b-31f5-476c-8b43-be7123e3689a	Enterobacter cloacae	Enterobacter cloacae	ARO:3003171|ACT-36	group CMY-LAT-CFE-ACT-MIR-1	80	500	222	Y
2a70f844-6a7e-4556-9490-fdc2c062b8ca	Enterobacter cloacae	Enterobacter cloacae	ARO:3000518|CRP	CRP	82.61	276	1813	Y
d2930048-e3d1-4baa-91a1-d3272a55e912	Enterobacter cloacae	Enterobacter cloacae	ARO:3003830|aminocoumarin	alaS	82.05	1315	676	Y
6619eb6a-42a0-43d8-bad7-9f9f0da357c0	Enterobacter cloacae	Enterobacter cloacae	ARO:3001847|ACT-27	group CMY-LAT-CFE-ACT-MIR-1	92.11	342	509	Y
e9af0f71-1965-4689-87b7-f59d348114bc	Enterobacter cloacae	Enterobacter cloacae	ARO:3003830|aminocoumarin	alaS	81.07	745	221	Y
4f41b849-d87b-4237-ac8e-b52c4e806175	Enterobacter cloacae	Enterobacter cloacae	ARO:3003923|oqxB	group oqx-mex-amr-1	81.7	634	181	Y
b4c1a038-b2ce-40cb-bacd-c2bb605e28ed	Enterobacter cloacae	Enterobacter cloacae	ARO:3000216|acrB	group mex-acr-1	84.36	908	279	Y
7eec9347-b96e-4720-b737-11cf0114322f	Enterobacter cloacae	Enterobacter cloacae	ARO:3000216|acrB	group mex-acr-1	84.19	759	2	N
6529bb19-76fa-4a74-9d4b-794a50008839	Staphylococcus aureus	Staphylococcus aureus	ARO:3000026|mepA	mepA	87.09	550	0	N
b32e718f-8dc4-43a4-a62b-9d56c89ebb81	Enterobacter cloacae	Enterobacter cloacae	ARO:3000216|acrB	group mex-acr-1	86.72	836	1	N
d7968db9-937a-49e7-9e37-e244b4a57767	Bifidobacterium longum	Bifidobacterium	ARO:3003730|Bifidobacterium ileS	ileS	82.42	546	24	N
7a52b746-26ba-4dde-95c9-e72bfff5c093	Enterobacter cloacae	Enterobacter cloacae	ARO:3000216|acrB	group mex-acr-1	81.65	1166	3	N
0db6077b-5ddb-4df8-b779-7bca33e7e18e	Enterobacter cloacae	Enterobacter cloacae	ARO:3003923|oqxB	group oqx-mex-amr-1	82.44	336	0	N
27109828-c59f-4e9e-a200-f211c404c85d	Enterobacter cloacae	Enterobacter cloacae	ARO:3000216|acrB	group mex-acr-1	85.61	1966	7	N
f83b40e5-62b4-4c1e-947c-c0c768fdf53e	Enterobacter cloacae	Enterobacter cloacae	ARO:3000216|acrB	group mex-acr-1	85.37	834	2	N
125484c0-cca3-46c3-a9bf-f49a5c2bd294	Enterobacter cloacae	Enterobacter cloacae	ARO:3003923|oqxB	group oqx-mex-amr-1	82.61	972	6	N
1bfb46ef-14dd-4478-b9fd-943356018e6b	Enterobacter cloacae	Enterobacter cloacae	ARO:3000216|acrB	group mex-acr-1	86.06	330	1	N
84de5e6c-1fdc-4043-956d-79bf2be5d8b9	Enterobacter cloacae	Enterobacter cloacae	ARO:3000825|robA	robA	88.87	521	12	N
edbbf562-2ba5-44aa-b760-d2e8bd7872b0	Enterobacter cloacae	Enterobacter cloacae	ARO:3003923|oqxB	group oqx-mex-amr-1	80.48	584	17	N
144dba86-2cec-4573-a6f6-8b926dc202b0	Enterobacter cloacae	Enterobacter cloacae	ARO:3000216|acrB	group mex-acr-1	88.81	795	6	N
a5bceeda-4362-4b17-b712-e42fc3a37d4f	Enterobacter cloacae	Enterobacter cloacae	ARO:3000216|acrB	group mex-acr-1	83.56	432	3	N
20d2ac74-c0b4-4c1b-b216-d754f2ceac7f	Enterobacter cloacae	Enterobacter cloacae	ARO:3000216|acrB	group mex-acr-1	82.95	610	1	N
dfaa8bb2-2b00-4fdf-a9b1-1255575056d5	Enterobacter cloacae	Enterobacter cloacae	ARO:3000207|acrA	group acr-sme-1	80.15	670	3	N
6fa36aaf-fc72-4d38-a579-4d310483c327	Enterobacter cloacae	Enterobacter cloacae	ARO:3001847|ACT-27	group CMY-LAT-CFE-ACT-MIR-1	81.4	742	0	N
c11e80a0-44d8-4555-a40d-10d47faa8095	Enterobacter cloacae	Enterobacter cloacae	ARO:3003923|oqxB	group oqx-mex-amr-1	83.75	763	0	N
bf16f014-d3e7-4950-8bbc-f3e9ca5b83a4	Enterobacter cloacae	Enterobacter cloacae	ARO:3000024|patA	patA	80.36	387	31	N
2723a479-637b-41e3-83a2-0e615ae6d38a	Enterobacter cloacae	Enterobacter cloacae	ARO:3003923|oqxB	group oqx-mex-amr-1	81.35	1040	6	N
47605658-1db2-461a-bf67-7befaf114f97	Enterobacter cloacae	Enterobacter cloacae	ARO:3000216|acrB	group mex-acr-1	83.21	417	1	N
0610ae51-57a5-4a17-9a99-626932d55e12	Enterobacter cloacae	Enterobacter cloacae	ARO:3003923|oqxB	group oqx-mex-amr-1	82.23	484	1	N
1e725a77-f61e-4ec0-bc85-109fb5229773	Enterobacter cloacae	Enterobacter cloacae	ARO:3000216|acrB	group mex-acr-1	84.97	1151	2	N
f513ca5a-4342-4342-9857-e8dcf6d52d1a	Enterobacter cloacae	Enterobacter cloacae	ARO:3000216|acrB	group mex-acr-1	87.15	1230	4	N
8b19fec1-eab8-4d7b-b733-8506cca134f8	Enterobacter cloacae	Enterobacter cloacae	ARO:3000216|acrB	group mex-acr-1	81.16	1083	5	N
e00c03e8-07e5-45bb-afa3-cc1ebac7ba94	Enterobacter cloacae	Enterobacter cloacae	ARO:3000216|acrB	group mex-acr-1	80.5	518	1	N
a43cd2f2-ea3b-43c2-9384-c40d72f4f9f7	Enterobacter cloacae	Enterobacter cloacae	ARO:3003922|oqxA	group oqx-mex-1	82.48	725	9	N
d5a3c3c1-e95d-41f7-80ca-116133be327b	Enterobacter cloacae	Enterobacter cloacae	ARO:3000216|acrB	group mex-acr-1	82.77	499	3	N
e64515af-074f-4b21-99a2-918fff1f0532	Enterobacter cloacae	Enterobacter cloacae	ARO:3003830|aminocoumarin	alaS	80.37	810	49	N
cafd7216-9deb-41e8-a7cf-c3a700833c58	Enterobacter cloacae	Enterobacter cloacae	ARO:3000825|robA	robA	83.79	759	35	N
3da9f4c9-3835-41f0-94ec-7a296ac16436	Enterobacter cloacae	Enterobacter cloacae	ARO:3000216|acrB	group mex-acr-1	81.11	487	11	N
653a0230-6546-4b55-914e-6af0fa10d75f	Enterobacter cloacae	Enterobacter cloacae	ARO:3000216|acrB	group mex-acr-1	85.6	632	6	N
800c9247-0dc5-498a-ae8a-731b75f06a03	Enterobacter cloacae	Enterobacter cloacae	ARO:3001830|ACT-7	group CMY-LAT-CFE-ACT-MIR-1	85.43	597	0	N
f65b4bff-98a0-4dcb-8704-970c4c851b08	Enterobacter cloacae	Enterobacter cloacae	ARO:3003923|oqxB	group oqx-mex-amr-1	81.75	718	12	N
b31e93a0-2641-4721-ac5b-18658a63a855	Enterobacter cloacae	Enterobacter cloacae	ARO:3003923|oqxB	group oqx-mex-amr-1	80.06	928	4	N
12cbe5a0-88a7-4cbf-b3b9-e170324add88	Bifidobacterium longum	Bifidobacterium longum	ARO:3003730|Bifidobacterium ileS	ileS	81.05	1182	45	N
b24288ba-c34f-4931-917a-b31d9ab501f4	Bifidobacterium longum	Bifidobacterium	ARO:3003730|Bifidobacterium ileS	ileS	82.75	458	2	N
b2427d87-99fa-4b44-b21a-42f4aaede0b8	Enterobacter cloacae	Enterobacter cloacae	ARO:3000825|robA	robA	83.66	759	3	N
f79b4a65-46c7-415a-a304-99c758e5c6c8	Enterobacter cloacae	Enterobacter cloacae	ARO:3000216|acrB	group mex-acr-1	83.96	536	1	N
badb38e1-69bc-4807-b5d2-2b1333e61b66	Enterobacter cloacae	Enterobacter cloacae	ARO:3000216|acrB	group mex-acr-1	87.76	972	20	N
ae9d6662-eb70-4b1a-abef-e982010716bb	Enterobacter cloacae	Enterobacter cloacae	ARO:3000216|acrB	group mex-acr-1	81.49	632	20	N
adda52a3-a077-4191-a284-8e62bb1395e7	Enterobacter cloacae	Enterobacter cloacae	ARO:3000216|acrB	group mex-acr-1	83.37	409	2	N
dd98abf7-d944-47f2-9839-2331ca2f4204	Enterobacter cloacae	Enterobacter cloacae	ARO:3001847|ACT-27	group CMY-LAT-CFE-ACT-MIR-1	91.7	458	36	N
7e545135-07d6-4d9c-b8ca-9de190ed67da	Enterobacter cloacae	Enterobacter cloacae	ARO:3001830|ACT-7	group CMY-LAT-CFE-ACT-MIR-1	84.53	963	0	N
58a4171a-0b66-4c21-8bc1-b58fe461fe26	Enterobacter cloacae	Enterobacter cloacae	ARO:3000216|acrB	group mex-acr-1	82.15	818	2	N
88ba283a-d701-4c61-ae8d-784ce73da985	Enterobacter cloacae	Enterobacter cloacae	ARO:3003923|oqxB	group oqx-mex-amr-1	80.87	1009	3	N
8bffc7b7-a5cf-479c-ba2e-501a4222ea24	Enterobacter cloacae	Enterobacter cloacae	ARO:3001852|ACT-32	group CMY-LAT-CFE-ACT-MIR-1	88.77	552	6	N
27f74a85-bd12-4890-acf6-8ae5183080a2	Enterobacter cloacae	Enterobacter cloacae	ARO:3000207|acrA	group acr-sme-1	82.02	823	23	N
b5e0e619-054a-4919-803f-0981f0d95604	Enterobacter cloacae	Enterobacter cloacae	ARO:3000216|acrB	group mex-acr-1	82.25	507	0	N
04375fc5-2671-436a-97e7-529b75895cd1	Enterobacter cloacae	Enterobacter cloacae	ARO:3000216|acrB	group mex-acr-1	85.23	440	36	N
3755ce18-9476-40d5-b285-8e74f74844eb	Enterobacter cloacae	Enterobacter cloacae	ARO:3003923|oqxB	group oqx-mex-amr-1	82.34	1461	24	N
fc459e79-f868-4325-9740-06af9b3e3302	Enterobacter cloacae	Enterobacter cloacae	ARO:3000216|acrB	group mex-acr-1	81.86	1555	0	N
d49c37cd-9ce3-49a1-8ad0-2b7ecfc03d82	Enterobacter cloacae	Enterobacter cloacae	ARO:3000024|patA	patA	82.47	519	36	N
2a167c6c-91b2-4ad4-8994-6b33d55b35b7	Bifidobacterium longum	Bifidobacterium	ARO:3003730|Bifidobacterium ileS	ileS	85.97	385	6	N
1e797756-36ec-4c9c-844f-91c5782ccc3a	Enterobacter cloacae	Enterobacter cloacae	ARO:3000216|acrB	group mex-acr-1	85.1	913	1	N
a01f724f-d205-4dab-b5a4-06b5f18a29d9	Enterobacter cloacae	Enterobacter cloacae	ARO:3001830|ACT-7	group CMY-LAT-CFE-ACT-MIR-1	83.84	786	0	N
06c775d3-f1f8-45f8-92aa-a6ab47293992	Enterobacter cloacae	Enterobacter cloacae	ARO:3000216|acrB	group mex-acr-1	81.47	545	7	N
955e1891-4872-4bc4-bcca-4bbf2e92d19b	Bifidobacterium longum	Bifidobacterium longum	ARO:3003730|Bifidobacterium ileS	ileS	84.55	660	29	N
5d1d775d-656a-425b-a5e5-f6b290918f14	Enterobacter cloacae	Enterobacter cloacae	ARO:3000825|robA	robA	89.18	416	1	N
689348de-dc9d-454c-bd1c-36d3d09949e9	Enterobacter cloacae	Enterobacter cloacae	ARO:3000216|acrB	group mex-acr-1	83.65	893	5	N
f7854cff-4f7f-40ac-825b-2ecc9d2db956	Enterobacter cloacae	Enterobacter cloacae	ARO:3000216|acrB	group mex-acr-1	80.5	759	9	N
16d08a0e-32a3-4835-bb10-3d4ca03452d5	Enterobacter cloacae	Enterobacter cloacae	ARO:3000216|acrB	group mex-acr-1	84.76	315	3	N
58b4fdee-617b-4dc0-bf9f-1a7fd62d3255	Enterobacter cloacae	Enterobacter cloacae	ARO:3000216|acrB	group mex-acr-1	81.49	470	5	N
3f7e3627-c812-4162-aae1-6baf223e9372	Enterobacter cloacae	Enterobacter cloacae	ARO:3000216|acrB	group mex-acr-1	86.6	388	7	N
d94758df-80a0-4c4d-8c27-43c88beaeeda	Enterobacter cloacae	Enterobacter	ARO:3000024|patA	patA	80.98	752	5	N
58a6d5f6-9170-4435-b273-2ea02c0580e3	Staphylococcus epidermidis	Staphylococcus epidermidis	ARO:3000391|norA	norA	86.04	709	0	N
3b940043-2f74-48cb-9412-38c9b3a46327	Enterobacter cloacae	Enterobacter cloacae	ARO:3000216|acrB	group mex-acr-1	83.67	1151	0	N
029eba72-9c14-44ad-80ec-42682ea29933	Enterobacter cloacae	Enterobacter cloacae	ARO:3000216|acrB	group mex-acr-1	83.06	980	0	N
ebf228e4-4e18-42c1-8af9-248780e86ca1	Enterobacter cloacae	Enterobacter cloacae	ARO:3000216|acrB	group mex-acr-1	85.57	582	19	N
41c5ea5f-278b-4122-8b40-39345fde3b0b	Enterobacter cloacae	Enterobacter cloacae	ARO:3000216|acrB	group mex-acr-1	82.47	1540	5	N
60f5eae3-22ed-4b25-9ba9-c15bf81333e5	Enterobacter cloacae	Enterobacter cloacae	ARO:3000216|acrB	group mex-acr-1	81.94	1163	0	N
88dcbacf-d778-4bec-ac39-448b38eecfe3	Enterobacter cloacae	Enterobacter cloacae	ARO:3000216|acrB	group mex-acr-1	86.24	814	10	N
63af0068-4de6-4ae5-89a2-d769f419b561	Enterobacter cloacae	Enterobacter cloacae	ARO:3000216|acrB	group mex-acr-1	80.97	1072	3	N
34f8eec5-5ef8-4190-ab0c-e4991294b680	Enterobacter cloacae	Enterobacter cloacae	ARO:3000216|acrB	group mex-acr-1	81.24	565	0	N
94f4e554-7141-4801-a447-27af41d757cf	Enterobacter cloacae	Enterobacter cloacae	ARO:3000216|acrB	group mex-acr-1	83.1	1633	5	N
ca192605-d280-43a2-9fad-c8ad24ae021f	Enterobacter cloacae	Enterobacter cloacae	ARO:3000216|acrB	group mex-acr-1	81.09	1301	0	N
909675c8-d491-44c3-b2bc-15b997fc9111	Enterobacter cloacae	Enterobacter cloacae	ARO:3003923|oqxB	group oqx-mex-amr-1	80.85	423	1	N
6a6ed231-5efd-499d-ac09-03d55d2233b2	Bifidobacterium longum	Bifidobacterium	ARO:3003730|Bifidobacterium ileS	ileS	83.4	705	0	N
0290b8da-bb8e-4d6c-b14b-c78970871e2c	Enterobacter cloacae	Enterobacter cloacae	ARO:3000516|emrR	emrR	80.21	374	0	N
7e4c40e2-7b03-4c07-b351-3fede5e6ddbe	Bifidobacterium longum	Bifidobacterium longum	ARO:3003730|Bifidobacterium ileS	ileS	80.56	638	2	N
60e4a1ea-40a9-4d63-9b83-3e835d5fdf84	Enterobacter cloacae	Enterobacter cloacae	ARO:3000216|acrB	group mex-acr-1	84.91	961	0	N
c5c1bbed-496c-4291-85e5-62d35ec11beb	Enterobacter cloacae	Enterobacter cloacae	ARO:3000216|acrB	group mex-acr-1	83.31	599	0	N
5f30e900-427f-4e12-ad5c-af6c0809578c	Bifidobacterium longum	Bifidobacterium	ARO:3003730|Bifidobacterium ileS	ileS	81.33	798	5	N
b1b4254b-e8b9-41d4-9045-fe5fe24e00dd	Enterobacter cloacae	Enterobacter cloacae	ARO:3003923|oqxB	group oqx-mex-amr-1	83.77	493	8	N
0cede423-40c1-471f-a362-8aedf69b76fd	Enterobacter cloacae	Enterobacter cloacae	ARO:3000216|acrB	group mex-acr-1	87.21	743	0	N
5e9f6456-c5c5-4e71-acb6-ab7ad52b82c3	Enterobacter cloacae	Enterobacter cloacae	ARO:3001852|ACT-32	group CMY-LAT-CFE-ACT-MIR-1	88.25	1149	31	N
d6cb969f-9f0e-42fc-8890-c4a55129f9d4	Enterobacter cloacae	Enterobacter cloacae	ARO:3000825|robA	robA	90.09	323	0	N
96b0d7b3-a9c8-4866-baed-4ced7e97d4d1	Enterobacter cloacae	Enterobacter cloacae	ARO:3000216|acrB	group mex-acr-1	81.97	721	5	N
e3d2db0d-d00f-4ed2-96e3-4ec1f9f864aa	Enterobacter cloacae	Enterobacter cloacae	ARO:3000216|acrB	group mex-acr-1	84.05	947	1	N
64adbbf8-5968-460b-99d1-368385f10f18	Enterobacter cloacae	Enterobacter cloacae	ARO:3000216|acrB	group mex-acr-1	82.47	713	1	N
db76f47e-8c85-474f-bbca-81c5af8bb9d7	Bifidobacterium longum	Bifidobacterium	ARO:3003730|Bifidobacterium ileS	ileS	82.31	1029	2	N
197551e6-aeb4-42e3-adc0-3925e8562aef	Enterobacter cloacae	Enterobacter cloacae	ARO:3000216|acrB	group mex-acr-1	83.48	1701	27	N
a44ab211-0537-48b2-91a4-17f4f69ba469	Enterobacter cloacae	Enterobacter cloacae	ARO:3000216|acrB	group mex-acr-1	83.66	912	3	N
5b88fcbb-9026-484f-80d3-7e9173702499	Enterobacter cloacae	Enterobacter cloacae	ARO:3000207|acrA	group acr-sme-1	80.93	713	9	N
08f39e9a-82de-43ef-b3e7-4b6bc747d16a	Enterobacter cloacae	Enterobacter cloacae	ARO:3003922|oqxA	group oqx-mex-1	81.42	646	39	N
bb2b2f5a-3986-476f-a643-1c717fa3499e	Enterobacter cloacae	Enterobacter cloacae	ARO:3001830|ACT-7	group CMY-LAT-CFE-ACT-MIR-1	87.05	633	0	N
568b229a-f9e2-4fe7-91ba-9ee419bc9507	Enterobacter cloacae	Enterobacter cloacae	ARO:3001852|ACT-32	group CMY-LAT-CFE-ACT-MIR-1	84.03	795	0	N
fecfff03-0a45-46db-8c6e-a38f759d59dc	Enterobacter cloacae	Enterobacter cloacae	ARO:3000825|robA	robA	91.16	747	0	N
426bdc5c-496e-4597-85e3-8aebba6375d5	Enterobacter cloacae	Enterobacter cloacae	ARO:3001830|ACT-7	group CMY-LAT-CFE-ACT-MIR-1	87.58	902	0	N
acdc7a1d-41bd-47d9-a383-9176c8140332	Enterobacter cloacae	Enterobacter cloacae	ARO:3000216|acrB	group mex-acr-1	84.51	452	1	N
184026b4-96b2-445c-b0cd-c31f97b17a8d	Bifidobacterium longum	Bifidobacterium	ARO:3003730|Bifidobacterium ileS	ileS	80.86	1160	1	N
e890a10e-17b0-40ef-b20a-2fe6994e58e0	Enterobacter cloacae	Enterobacter cloacae	ARO:3001830|ACT-7	group CMY-LAT-CFE-ACT-MIR-1	88.23	909	0	N
05e64a0e-8f0a-480d-95a4-093627237006	Enterobacter cloacae	Enterobacter cloacae	ARO:3000216|acrB	group mex-acr-1	86.55	1941	0	N
aed638fc-bbb2-43c7-8e6d-862eb3e14f62	Enterobacter cloacae	Enterobacter cloacae	ARO:3001847|ACT-27	group CMY-LAT-CFE-ACT-MIR-1	84.93	511	0	N
af429be7-0130-47ba-8fba-d4f1504c0044	Enterobacter cloacae	Enterobacter cloacae	ARO:3000216|acrB	group mex-acr-1	86.52	1076	18	N
f2e3c00c-6a48-4b8b-808b-8f4bf4f178c6	Enterobacter cloacae	Enterobacter cloacae	ARO:3000825|robA	robA	89.84	640	0	N
5867ad01-119b-4235-ae53-14eb085ca7e9	Enterobacter cloacae	Enterobacter cloacae	ARO:3000216|acrB	group mex-acr-1	84.54	1132	15	N
d9068b6b-bbff-410f-96ee-b01e2df6d6f7	Enterobacter cloacae	Enterobacter cloacae	ARO:3000216|acrB	group mex-acr-1	83.29	419	0	N
0b7c84ce-b53a-4208-ba4c-6288986f8cf7	Enterobacter cloacae	Enterobacter cloacae	ARO:3000216|acrB	group mex-acr-1	83.66	661	1	N
a399b430-3463-48e7-b357-9e9c5312cfdc	Enterobacter cloacae	Enterobacter cloacae	ARO:3000216|acrB	group mex-acr-1	80.01	2181	2	N
c3d55761-568b-46ba-9288-250d2467fe5b	Enterobacter cloacae	Enterobacter cloacae	ARO:3000216|acrB	group mex-acr-1	84.14	1122	5	N
a709fa42-0809-4bd9-ae9a-6a67b5e29431	Enterobacter cloacae	Enterobacter cloacae	ARO:3000216|acrB	group mex-acr-1	86.82	1366	3	N
35121759-754d-4173-8fe7-e571d2d1eec8	Enterobacter cloacae	Enterobacter cloacae	ARO:3003922|oqxA	group oqx-mex-1	80.34	829	4	N
27ef056f-15cb-4810-a7d6-1aa0ca6cc9e6	Enterobacter cloacae	Enterobacter cloacae	ARO:3000216|acrB	group mex-acr-1	85.32	954	22	N
1874c0be-96f8-47dd-9dfb-3853c4b8d89a	Enterobacter cloacae	Enterobacter cloacae	ARO:3000216|acrB	group mex-acr-1	87.57	563	2	N
bf2eb1e2-9eae-4d73-bf08-33458cdabe1b	Enterobacter cloacae	Enterobacter cloacae	ARO:3000216|acrB	group mex-acr-1	83.11	521	6	N
e468c043-fb0e-4698-a135-d18dbd7734e5	Enterobacter cloacae	Enterobacter cloacae	ARO:3003830|aminocoumarin	alaS	80.68	761	4	N
907c2a82-8183-4ae4-be49-35dbe0288623	Enterobacter cloacae	Enterobacter cloacae	ARO:3001855|ACT-35	group CMY-LAT-CFE-ACT-MIR-1	80.73	654	0	N
25b050ff-a629-46d8-a5e2-1ee0f8514cdf	Enterobacter cloacae	Enterobacter cloacae	ARO:3000216|acrB	group mex-acr-1	84.2	753	0	N
4b2a1a60-84c3-46e0-8cfb-d63f67dd9d4d	Enterobacter cloacae	Enterobacter cloacae	ARO:3000216|acrB	group mex-acr-1	84.14	1091	14	N
8aec7a27-3a35-4f46-b22c-ad6574d56f49	Staphylococcus epidermidis	Staphylococcus	ARO:3000178|tetK	group tet-4	84.34	447	0	N
ae2af016-f0a4-4a7e-b2b9-13ac65cc5bee	Enterobacter cloacae	Enterobacter cloacae	ARO:3000216|acrB	group mex-acr-1	86.46	325	0	N
be9a070d-569e-4e2b-ba5e-ad86adabbcbb	Enterobacter cloacae	Enterobacter cloacae	ARO:3000216|acrB	group mex-acr-1	83	641	39	N
ba87282c-1121-4f7d-896d-efdc5755720b	Enterobacter cloacae	Enterobacter cloacae	ARO:3000216|acrB	group mex-acr-1	82.43	461	3	N
a548cef3-4979-4af1-85df-2c25b4909e7c	Enterobacter cloacae	Enterobacter cloacae	ARO:3000825|robA	robA	85.42	576	0	N
fbcbb9d1-0261-465e-9fe6-564c967ff51f	Bifidobacterium longum	Bifidobacterium longum	ARO:3003730|Bifidobacterium ileS	ileS	85.69	587	32	N
d7395d9b-ff74-47ed-9a94-8ba7a2ec0830	Enterobacter cloacae	Enterobacter cloacae	ARO:3003923|oqxB	group oqx-mex-amr-1	80.56	602	3	N
c7d0534e-7fa6-4ab6-b8bf-f5fb6b22e669	Enterobacter cloacae	Enterobacter cloacae	ARO:3000216|acrB	group mex-acr-1	85.71	448	6	N
2c09ea17-fcea-40b5-a776-fd0ada899f05	Enterobacter cloacae	Enterobacter cloacae	ARO:3000216|acrB	group mex-acr-1	81.7	967	21	N
2cd4b54e-cf09-487d-b1b5-81d4610e5809	Enterobacter cloacae	Enterobacter cloacae	ARO:3000216|acrB	group mex-acr-1	87.98	1231	3	N
4dd7d0e8-5634-4cf1-98cf-1b0db485731b	Enterobacter cloacae	Enterobacter cloacae complex	ARO:3001845|ACT-25	group CMY-LAT-CFE-ACT-MIR-1	81.32	380	0	N
594a9df9-fc45-4eb5-a624-144aa175532c	Enterobacter cloacae	Enterobacter cloacae	ARO:3000074|emrB	emrB	81.4	484	0	N
f0bf0a87-d629-4c3a-891a-9f97569d9d45	Enterobacter cloacae	Enterobacter cloacae	ARO:3000216|acrB	group mex-acr-1	84.52	1331	0	N
90567112-b392-4905-98a9-74edc3933d5b	Enterobacter cloacae	Enterobacter cloacae	ARO:3000825|robA	robA	91.29	505	0	N
4f7baa88-b0b7-4151-b752-ccb473b6026e	Bifidobacterium longum	Bifidobacterium longum	ARO:3003730|Bifidobacterium ileS	ileS	82.49	1308	0	N
5ce6987c-fdda-419b-9d41-1d312c3b2918	Bifidobacterium longum	Bifidobacterium	ARO:3003730|Bifidobacterium ileS	ileS	84.03	933	5	N
5aed02bf-ef31-4a6c-9bdb-599530d1fe4b	Enterobacter cloacae	Enterobacter cloacae	ARO:3000216|acrB	group mex-acr-1	84.85	726	36	N
b9c05677-b9c0-48df-95b3-70565447185e	Enterobacter cloacae	Enterobacter cloacae	ARO:3003830|aminocoumarin	alaS	80.29	1187	21	N
076cb5e0-ff78-42ad-a198-f9735133bd16	Staphylococcus epidermidis	Staphylococcus	ARO:3000178|tetK	group tet-4	90.42	407	0	N
8842d1b9-81de-4a4c-aa91-5200ce8f7160	Bifidobacterium longum	Bifidobacterium	ARO:3003730|Bifidobacterium ileS	ileS	81.76	2072	2	N
15bfa662-21ba-47ae-8edf-adbef9d53cfc	Enterobacter cloacae	Enterobacter cloacae	ARO:3000216|acrB	group mex-acr-1	83.1	870	34	N
6e5a871c-021c-4513-8f47-87cf32c3994e	Enterobacter cloacae	Enterobacter cloacae	ARO:3000216|acrB	group mex-acr-1	80.52	811	41	N
e5d34cf2-1baa-4418-a19e-9fbb09d069ba	Bifidobacterium longum	Bifidobacterium	ARO:3003730|Bifidobacterium ileS	ileS	81.2	484	0	N
dbe07992-4f20-44a4-a799-1aefbc3c839e	Enterobacter cloacae	Enterobacter cloacae	ARO:3003922|oqxA	group oqx-mex-1	81.49	843	28	N
b06dd381-1fc1-4efc-8658-ae775041b46d	Enterobacter cloacae	Enterobacter cloacae	ARO:3000825|robA	robA	91.07	616	0	N
32a9e278-67e3-4227-8637-b089a89f48f0	Enterobacter cloacae	Enterobacter cloacae	ARO:3000216|acrB	group mex-acr-1	82.28	1112	18	N
e34b20ec-5fd4-4d5c-8c18-9aff9e401e63	Enterobacter cloacae	Enterobacter cloacae	ARO:3000825|robA	robA	83.56	797	41	N
b268b1dd-625f-4aaa-b931-0a3d1f903bbc	Enterobacter cloacae	Enterobacter cloacae	ARO:3001852|ACT-32	group CMY-LAT-CFE-ACT-MIR-1	87.67	981	2	N
7ace70d6-76ab-40df-9927-e204cef94f24	Enterobacter cloacae	Enterobacter cloacae	ARO:3000216|acrB	group mex-acr-1	82.84	1294	1	N
0a3f4c73-9541-4996-8a8f-c170c3a9ace8	Enterobacter cloacae	Enterobacter cloacae	ARO:3000216|acrB	group mex-acr-1	85.75	428	3	N
2f6bf428-e746-4b64-b943-e344c8623313	Enterobacter cloacae	Enterobacter cloacae	ARO:3000216|acrB	group mex-acr-1	85.3	905	6	N
0566c1ff-5793-4d1a-b2ca-d76ffab2205f	Enterobacter cloacae	Enterobacter cloacae	ARO:3003923|oqxB	group oqx-mex-amr-1	82.79	523	4	N
ea06077c-a7e5-4f01-8ecc-2a0e6486b761	Bifidobacterium longum	Bifidobacterium	ARO:3003730|Bifidobacterium ileS	ileS	82.4	1125	13	N
c216f707-71df-427c-9d45-5838ad4e7927	Enterobacter cloacae	Enterobacter cloacae	ARO:3001830|ACT-7	group CMY-LAT-CFE-ACT-MIR-1	84.12	529	45	N
84408555-b1d4-4e3e-982c-2a8900005b09	Enterobacter cloacae	Enterobacter cloacae	ARO:3000216|acrB	group mex-acr-1	82.41	540	4	N
53a58acc-1918-4e28-bace-bea515b5f114	Enterobacter cloacae	Enterobacter cloacae	ARO:3000216|acrB	group mex-acr-1	83.33	540	0	N
74b0c43f-7b62-4a31-81ad-4ffc77166a60	Enterobacter cloacae	Enterobacter cloacae	ARO:3001847|ACT-27	group CMY-LAT-CFE-ACT-MIR-1	84.68	940	0	N
ec5a5ffa-c7e1-4dea-b558-81e91294cb18	Bifidobacterium longum	Bifidobacterium longum	ARO:3003730|Bifidobacterium ileS	ileS	80.44	1048	0	N
b60e0c65-e3c6-41d4-8893-a358e0bb0c13	Enterobacter cloacae	Enterobacter cloacae	ARO:3000216|acrB	group mex-acr-1	81.25	368	14	N
22cf8878-9c88-42bf-9660-376a4b9e3f5f	Enterobacter cloacae	Enterobacter cloacae	ARO:3000216|acrB	group mex-acr-1	81.67	420	2	N
90293e18-41a8-4517-8101-12970195fc48	Enterobacter cloacae	Enterobacter cloacae	ARO:3000216|acrB	group mex-acr-1	84.69	1182	1	N
28c6e144-4a0d-4a1e-847e-257b7538b0a9	Enterobacter cloacae	Enterobacter cloacae	ARO:3000216|acrB	group mex-acr-1	81.82	2090	9	N
eadbe995-831f-4b80-91ae-92c66d1768ac	Enterobacter cloacae	Enterobacter cloacae	ARO:3000825|robA	robA	90.29	412	0	N
ac207589-ed6b-4e26-9520-3727099b22d2	Enterobacter cloacae	Enterobacter cloacae	ARO:3003923|oqxB	group oqx-mex-amr-1	81.29	433	0	N
405f0ec9-ca8d-4894-a4ca-219b82733461	Bifidobacterium longum	Bifidobacterium longum	ARO:3003730|Bifidobacterium ileS	ileS	80.51	585	8	N
d3d36f7a-a92f-448c-a22f-9915dbc2208c	Enterobacter cloacae	Enterobacter cloacae	ARO:3001852|ACT-32	group CMY-LAT-CFE-ACT-MIR-1	86.89	976	17	N
6777697d-b1fc-4d9c-84f6-db09a7afc16a	Enterobacter cloacae	Enterobacter cloacae	ARO:3000825|robA	robA	85.13	417	0	N
b6a35cce-f46b-4182-8546-b3126b375bda	Enterobacter cloacae	Enterobacter cloacae	ARO:3003923|oqxB	group oqx-mex-amr-1	81.72	1543	0	N
ca8c9d57-ae2a-4cd8-9d64-97a97c7a6e35	Enterobacter cloacae	Enterobacter cloacae	ARO:3000216|acrB	group mex-acr-1	80.74	623	37	N
de2b9b47-61a6-4c3b-a6eb-ef1161c2a917	Enterobacter cloacae	Enterobacter cloacae	ARO:3001852|ACT-32	group CMY-LAT-CFE-ACT-MIR-1	83.78	715	0	N
23eb4ae5-8bce-4dee-a436-83d7ea392278	Enterobacter cloacae	Enterobacter cloacae	ARO:3000216|acrB	group mex-acr-1	83.36	619	15	N
d105fc30-fdb8-4fa2-b870-5499b47e74f0	Enterobacter cloacae	Enterobacter cloacae	ARO:3001838|ACT-17	group CMY-LAT-CFE-ACT-MIR-1	86.33	1090	0	N
7c465b29-8292-4a97-b466-776f9f5ace35	Enterobacter cloacae	Enterobacter cloacae	ARO:3000216|acrB	group mex-acr-1	81.98	738	1	N
d6188072-1394-4fb0-a53e-e7174de29c86	Enterobacter cloacae	Enterobacter cloacae	ARO:3001827|ACT-16	group CMY-LAT-CFE-ACT-MIR-1	84.59	623	0	N
60a30b56-86fc-4f41-b7ff-08ee18a68d3b	Enterobacter cloacae	Enterobacter cloacae	ARO:3001852|ACT-32	group CMY-LAT-CFE-ACT-MIR-1	88.15	481	0	N
fd057855-7daa-4d52-b867-078648529096	Bifidobacterium longum	Bifidobacterium longum	ARO:3003730|Bifidobacterium ileS	ileS	80.12	1162	7	N
582cb57c-a2ed-4817-bdde-eeedd3cf5a2a	Enterobacter cloacae	Enterobacter cloacae	ARO:3003922|oqxA	group oqx-mex-1	82.78	691	33	N
71e35480-d15b-45c0-9f10-5b4972837000	Enterobacter cloacae	Enterobacter cloacae	ARO:3001845|ACT-25	group CMY-LAT-CFE-ACT-MIR-1	82.89	450	42	N
0704e2c8-2c06-4ddb-bb3c-dfe9d00866d8	Enterobacter cloacae	Enterobacter cloacae	ARO:3001852|ACT-32	group CMY-LAT-CFE-ACT-MIR-1	83.74	621	0	N
fdc55421-36eb-4851-99d6-1bf5e5d04aea	Enterobacter cloacae	Enterobacter cloacae	ARO:3000825|robA	robA	84.45	868	33	N
e1fdbeeb-8985-46b5-bc5e-feda07db0662	Enterobacter cloacae	Enterobacter cloacae	ARO:3000216|acrB	group mex-acr-1	85.48	1088	1	N
dd87e8f6-562c-4e37-b090-61dbe1802a9f	Enterobacter cloacae	Enterobacter cloacae	ARO:3000216|acrB	group mex-acr-1	80.9	1251	5	N
a01f8751-9111-43cf-b4a4-a4489492f13f	Enterobacter cloacae	Enterobacter cloacae	ARO:3001852|ACT-32	group CMY-LAT-CFE-ACT-MIR-1	91.07	694	4	N
a7a45e38-8776-491c-8bd8-4bb40da5e369	Enterobacter cloacae	Enterobacter cloacae	ARO:3001847|ACT-27	group CMY-LAT-CFE-ACT-MIR-1	87.81	640	27	N
2f4fbe0a-ced8-42f6-a5c7-8ff2f8c1233c	Enterobacter cloacae	Enterobacter cloacae	ARO:3003830|aminocoumarin	alaS	80.15	398	16	N
c3332952-d03a-457f-93f7-d877e4927941	Enterobacter cloacae	Enterobacter cloacae	ARO:3000216|acrB	group mex-acr-1	83.16	475	9	N
9169da3f-118c-4075-902f-2bb0c192ecca	Enterobacter cloacae	Enterobacter cloacae	ARO:3000216|acrB	group mex-acr-1	83.84	458	2	N
b3859b91-e83d-448e-aed8-0372e75059d5	Enterobacter cloacae	Enterobacter cloacae	ARO:3000216|acrB	group mex-acr-1	83.04	1179	39	N
949e2260-6be9-4566-9a45-a1c05e940c23	Enterobacter cloacae	Enterobacter cloacae	ARO:3000825|robA	robA	86.09	345	0	N
f84def54-c041-4b40-8e7c-130bcd0467e5	Enterobacter cloacae	Enterobacter	ARO:3000216|acrB	group mex-acr-1	85.5	400	0	N
8c92e865-e976-44fb-8ace-242086bb26fc	Enterobacter cloacae	Enterobacter cloacae	ARO:3001830|ACT-7	group CMY-LAT-CFE-ACT-MIR-1	84.56	965	29	N
8c92e865-e976-44fb-8ace-242086bb26fc	Enterobacter cloacae	Enterobacter cloacae	ARO:3001839|ACT-18	group CMY-LAT-CFE-ACT-MIR-1	83.49	975	28	N
a5af37d7-00a4-4ffd-9831-da6f2d8417f4	Enterobacter cloacae	Enterobacter cloacae	ARO:3000216|acrB	group mex-acr-1	82.52	532	5	N
bd94a22d-d554-4322-a3a9-244cd4a2e435	Enterobacter cloacae	Enterobacter cloacae	ARO:3000825|robA	robA	87.03	694	24	N
6e772918-2d01-4cb9-9cdb-27c468d77b3d	Enterobacter cloacae	Enterobacter cloacae	ARO:3000216|acrB	group mex-acr-1	80.09	1125	6	N
335dabc5-a1de-4dda-b3cc-20ee1d971c2a	Enterobacter cloacae	Enterobacter cloacae	ARO:3000825|robA	robA	90.36	591	0	N
fa605de9-c429-49c3-9ca8-3c39702c7516	Enterobacter cloacae	Enterobacter cloacae	ARO:3001830|ACT-7	group CMY-LAT-CFE-ACT-MIR-1	89.31	533	0	N
8822c019-a7e2-43a3-9850-8069fe36b569	Enterobacter cloacae	Enterobacter cloacae	ARO:3001847|ACT-27	group CMY-LAT-CFE-ACT-MIR-1	88.75	311	28	N
91df06cb-0c7a-4c68-9998-eea922f182ee	Enterobacter cloacae	Enterobacter cloacae	ARO:3003923|oqxB	group oqx-mex-amr-1	81.17	616	39	N
5588dae4-9d57-428c-a953-6cdfae47ca07	Enterobacter cloacae	Enterobacter cloacae	ARO:3003923|oqxB	group oqx-mex-amr-1	82.75	1403	14	N
ebe65798-8ba2-413d-bf8f-b0124494c0ea	Enterobacter cloacae	Enterobacter cloacae	ARO:3000216|acrB	group mex-acr-1	81.93	664	28	N

## Sheet: Supplementary Table 6
Supplementary Table 6: Gene groups for AMR analysis.
Genes have been grouped with 70% sequence similarity using the AMR_gene_grouper.py script, as described in the Methods.
Group name	# genes	Genes
SHV-LEN-OKP-1	212	SHV-6	SHV-125	SHV-24	SHV-2	SHV-49	SHV-8	SHV-57	SHV-19
		SHV-120	SHV-143	SHV-20	SHV-127	SHV-84	SHV-153	SHV-161	SHV-5
		SHV-102	SHV-48	SHV-124	SHV-126	SHV-22	SHV-148	SHV-165	SHV-1
		SHV-172	SHV-21	SHV-103	SHV-152	SHV-185	SHV-61	SHV-67	SHV-179
		SHV-70	SHV-26	SHV-23	SHV-78	SHV-104	SHV-44	SHV-98	SHV-11
		SHV-33	SHV-13	SHV-145	SHV-2A	SHV-82	SHV-75	SHV-53	SHV-155
		SHV-83	SHV-77	SHV-41	SHV-137	SHV-81	SHV-14	SHV-12	SHV-60
		SHV-150	SHV-50	SHV-181	SHV-147	SHV-187	SHV-180	SHV-27	SHV-36
		SHV-110	SHV-186	SHV-46	SHV-65	SHV-133	SHV-129	SHV-122	SHV-31
		SHV-134	SHV-66	SHV-119	SHV-108	SHV-7	SHV-42	SHV-25	SHV-107
		SHV-80	SHV-173	SHV-38	SHV-63	SHV-149	SHV-167	SHV-106	SHV-51
		SHV-28	SHV-123	SHV-151	SHV-168	SHV-109	SHV-86	SHV-45	SHV-111
		SHV-178	SHV-160	SHV-135	SHV-97	SHV-62	SHV-32	SHV-142	SHV-95
		SHV-101	SHV-3	SHV-74	SHV-69	SHV-35	SHV-85	SHV-59	SHV-189
		SHV-164	SHV-71	SHV-128	SHV-89	SHV-157	SHV-79	SHV-15	SHV-64
		SHV-154	SHV-140	SHV-144	SHV-76	SHV-158	SHV-96	SHV-163	SHV-141
		SHV-121	SHV-55	SHV-56	SHV-30	SHV-40	SHV-156	SHV-99	SHV-159
		SHV-72	SHV-94	SHV-182	SHV-39	SHV-183	SHV-43	SHV-92	SHV-37
		SHV-34	SHV-93	SHV-73	SHV-18	SHV-52	SHV-29	SHV-105	SHV-162
		SHV-112	SHV-188	SHV-9	SHV-16	SHV-100	LEN-22	LEN-19	LEN-2
		LEN-11	LEN-12	LEN-21	LEN-4	LEN-18	LEN-20	LEN-15	LEN-9
		LEN-16	LEN-3	LEN-5	LEN-24	LEN-7	LEN-13	LEN-1	LEN-10
		LEN-23	LEN-26	LEN-8	OKP-A-10	OKP-A-5	OKP-A-11	OKP-A-3	OKP-A-13
		OKP-B-4	OKP-B-17	OKP-A-9	OKP-A-2	OKP-B-3	OKP-A-1	OKP-B-5	OKP-B-6
		OKP-B-8	OKP-A-4	OKP-B-11	OKP-A-12	OKP-A-16	OKP-A-8	OKP-A-14	OKP-B-2
		OKP-A-6	OKP-A-7	OKP-B-12	OKP-B-1	OKP-B-20	OKP-B-13	OKP-B-7	OKP-B-9
		OKP-B-10	OKP-B-19	OKP-B-18	OKP-A-15
TEM-1	167	TEM-29	TEM-147	TEM-141	TEM-43	TEM-122	TEM-57	TEM-55	TEM-209
		TEM-28	TEM-191	TEM-192	TEM-143	TEM-6	TEM-169	TEM-30	TEM-198
		TEM-135	TEM-208	TEM-1	TEM-34	TEM-163	TEM-207	TEM-186	TEM-166
		TEM-217	TEM-148	TEM-95	TEM-70	TEM-105	TEM-40	TEM-128	TEM-33
		TEM-214	TEM-127	TEM-76	TEM-132	TEM-206	TEM-176	TEM-215	TEM-115
		TEM-79	TEM-107	TEM-10	TEM-164	TEM-150	TEM-201	TEM-73	TEM-216
		TEM-90	TEM-109	TEM-171	TEM-144	TEM-104	TEM-196	TEM-96	TEM-106
		TEM-220	TEM-126	TEM-54	TEM-77	TEM-15	TEM-183	TEM-168	TEM-156
		TEM-117	TEM-153	TEM-136	TEM-91	TEM-81	TEM-154	TEM-116	TEM-182
		TEM-145	TEM-146	TEM-11	TEM-219	TEM-158	TEM-82	TEM-189	TEM-112
		TEM-108	TEM-118	TEM-80	TEM-16	TEM-84	TEM-12	TEM-88	TEM-52
		TEM-155	TEM-213	TEM-2	TEM-19	TEM-120	TEM-197	TEM-185	TEM-93
		TEM-75	TEM-152	TEM-71	TEM-45	TEM-20	TEM-160	TEM-134	TEM-151
		TEM-110	TEM-159	TEM-157	TEM-53	TEM-133	TEM-187	TEM-59	TEM-26
		TEM-7	TEM-137	TEM-78	TEM-67	TEM-188	TEM-111	TEM-83	TEM-24
		TEM-17	TEM-3	TEM-47	TEM-190	TEM-138	TEM-72	TEM-149	TEM-68
		TEM-184	TEM-63	TEM-4	TEM-22	TEM-142	TEM-8	TEM-21	TEM-48
		TEM-85	TEM-129	TEM-114	TEM-92	TEM-199	TEM-89	TEM-131	TEM-205
		TEM-86	TEM-139	TEM-121	TEM-167	TEM-94	TEM-101	TEM-49	TEM-113
		TEM-87	TEM-124	TEM-42	TEM-162	TEM-177	TEM-211	TEM-130	TEM-102
		TEM-125	TEM-123	TEM-195	TEM-60	TEM-193	TEM-194	TEM-178
OXY-CTX-Sed-1	162	OXY-2-7	OXY-2-6	OXY-2-1	OXY-2-2	OXY-2-5	OXY-2-10	OXY-2-4	OXY-2-3
		OXY-2-9	OXY-2-8	OXY-1-4	OXY-5-2	OXY-5-1	OXY-1-1	OXY-1-2	OXY-1-3
		OXY-1-6	OXY-6-2	OXY-6-1	OXY-6-4	OXY-4-1	OXY-6-3	OXY-3-1	CTX-M-74
		CTX-M-75	CTX-M-7	CTX-M-115	CTX-M-76	CTX-M-77	CTX-M-56	CTX-M-124	CTX-M-20
		CTX-M-5	CTX-M-2	CTX-M-6	CTX-M-92	CTX-M-31	CTX-M-141	CTX-M-35	CTX-M-44
		CTX-M-59	CTX-M-131	CTX-M-43	CTX-M-95	Sed1	CTX-M-4	CTX-M-21	CTX-M-64
		CTX-M-132	CTX-M-68	CTX-M-11	CTX-M-30	CTX-M-48	CTX-M-160	CTX-M-130	CTX-M-104
		CTX-M-67	CTX-M-47	CTX-M-137	CTX-M-9	CTX-M-83	CTX-M-126	CTX-M-46	CTX-M-14
		CTX-M-125	CTX-M-121	CTX-M-49	CTX-M-36	CTX-M-29	CTX-M-88	CTX-M-33	CTX-M-3
		CTX-M-80	CTX-M-66	CTX-M-106	CTX-M-108	CTX-M-22	CTX-M-84	CTX-M-113	CTX-M-51
		CTX-M-85	CTX-M-38	CTX-M-27	CTX-M-112	CTX-M-90	CTX-M-122	CTX-M-111	CTX-M-24
		CTX-M-86	CTX-M-19	CTX-M-16	CTX-M-50	CTX-M-61	CTX-M-26	CTX-M-12	CTX-M-1
		CTX-M-116	CTX-M-23	CTX-M-110	CTX-M-139	CTX-M-142	CTX-M-72	CTX-M-156	CTX-M-42
		CTX-M-103	CTX-M-15	CTX-M-54	CTX-M-17	CTX-M-134	CTX-M-87	CTX-M-93	CTX-M-147
		CTX-M-98	CTX-M-13	CTX-M-102	CTX-M-99	CTX-M-65	CTX-M-129	CTX-M-28	CTX-M-39
		CTX-M-60	CTX-M-96	CTX-M-158	CTX-M-32	CTX-M-58	CTX-M-71	CTX-M-117	CTX-M-157
		CTX-M-52	CTX-M-55	CTX-M-144	CTX-M-82	CTX-M-101	CTX-M-105	CTX-M-148	CTX-M-79
		CTX-M-69	CTX-M-107	CTX-M-109	CTX-M-100	CTX-M-159	CTX-M-89	CTX-M-41	CTX-M-94
		CTX-M-8	CTX-M-114	CTX-M-136	CTX-M-81	CTX-M-25	CTX-M-62	CTX-M-152	CTX-M-37
		CTX-M-155	CTX-M-63	CTX-M-123	CTX-M-10	CTX-M-40	CTX-M-45	CTX-M-34	CTX-M-53
		CTX-M-78	CTX-M-91
CMY-LAT-CFE-ACT-MIR-1	153	CMY-12	CMY-15	CMY-16	CMY-99	CMY-4	CMY-38	CMY-2	CMY-45
		CMY-14	CMY-30	CMY-24	CMY-32	CMY-111	CMY-6	CMY-58	CMY-17
		CMY-31	CMY-59	CMY-60	CMY-43	CMY-7	CMY-27	CMY-23	CMY-56
		CMY-62	CMY-57	CMY-69	CMY-94	CMY-61	CMY-28	CMY-21	CMY-55
		CMY-29	CMY-5	CMY-42	CMY-95	CMY-22	CMY-34	CMY-25	CMY-102
		CMY-20	CMY-54	CMY-18	CMY-33	CMY-36	CMY-53	LAT-1	CMY-44
		CMY-35	CMY-108	CMY-119	CMY-13	CMY-46	CMY-86	CMY-73	CMY-71
		CMY-37	CMY-80	CMY-63	CMY-64	CMY-49	CMY-39	CMY-77	CMY-26
		CMY-40	CMY-104	CMY-118	CMY-116	CMY-76	CMY-48	CMY-79	CMY-85
		CMY-112	CMY-117	CMY-105	CMY-75	CMY-87	CMY-68	CMY-72	CMY-41
		CMY-115	CMY-51	CMY-50	CMY-110	CMY-113	CMY-65	CMY-84	CMY-114
		CMY-103	CMY-47	CMY-66	CMY-81	CMY-90	CMY-67	CMY-78	CMY-101
		CMY-74	CMY-82	CMY-83	CMY-70	CMY-100	CFE-1	CMY-93	CMY-98
		ACT-6	ACT-22	ACT-29	ACT-4	ACT-24	ACT-18	ACT-12	MIR-5
		ACT-36	ACT-13	MIR-10	ACT-10	MIR-1	MIR-14	ACT-23	MIR-2
		MIR-3	MIR-13	ACT-27	ACT-25	ACT-35	ACT-14	MIR-11	MIR-16
		MIR-4	ACT-31	ACT-33	ACT-2	MIR-9	MIR-8	MIR-12	MIR-17
		MIR-15	ACT-32	ACT-7	ACT-1	ACT-15	ACT-16	ACT-20	ACT-30
		ACT-5	MIR-6	ACT-17	ACT-3	ACT-21	ACT-37	ACT-19	ACT-28
		ACT-9
OXA-5	136	OXA-66	OXA-254	OXA-80	OXA-109	OXA-206	OXA-76	OXA-83	OXA-202
		OXA-79	OXA-175	OXA-178	OXA-115	OXA-172	OXA-201	OXA-82	OXA-131
		OXA-174	OXA-177	OXA-176	OXA-425	OXA-84	OXA-65	OXA-173	OXA-138
		OXA-196	OXA-194	OXA-197	OXA-88	OXA-195	OXA-130	OXA-90	OXA-95
		OXA-375	OXA-108	OXA-249	OXA-200	OXA-94	OXA-316	OXA-315	OXA-314
		OXA-383	OXA-64	OXA-180	OXA-338	OXA-203	OXA-216	OXA-69	OXA-248
		OXA-110	OXA-381	OXA-92	OXA-371	OXA-51	OXA-107	OXA-387	OXA-98
		OXA-93	OXA-106	OXA-112	OXA-377	OXA-386	OXA-70	OXA-179	OXA-223
		OXA-250	OXA-217	OXA-68	OXA-242	OXA-219	OXA-424	OXA-77	OXA-91
		OXA-132	OXA-120	OXA-385	OXA-100	OXA-426	OXA-99	OXA-113	OXA-148
		OXA-376	OXA-391	OXA-128	OXA-150	OXA-78	OXA-144	OXA-117	OXA-379
		OXA-67	OXA-382	OXA-71	OXA-365	OXA-390	OXA-378	OXA-208	OXA-374
		OXA-111	OXA-389	OXA-312	OXA-313	OXA-380	OXA-116	OXA-241	OXA-121
		OXA-388	OXA-149	OXA-317	OXA-86	OXA-89	OXA-87	OXA-384	OXA-75
		OXA-421	OXA-357	OXA-326	OXA-323	OXA-349	OXA-324	OXA-332	OXA-358
		OXA-350	OXA-352	OXA-330	OXA-329	OXA-328	OXA-327	OXA-213	OXA-322
		OXA-325	OXA-348	OXA-351	OXA-359	OXA-331	OXA-353	OXA-354	OXA-104
Qnr-2	69	QnrB74	QnrB1	QnrB17	QnrB6	QnrB3	QnrB66	QnrB26	QnrB42
		QnrB41	QnrB18	QnrB16	QnrB15	QnrB58	QnrB30	QnrB45	QnrB9
		QnrB44	QnrB7	QnrB64	QnrB32	QnrB43	QnrB20	QnrB24	QnrB23
		QnrB14	QnrB13	QnrB29	QnrB57	QnrB54	QnrB48	QnrB2	QnrB49
		QnrB19	QnrB50	QnrB36	QnrB5	QnrB61	QnrB71	QnrB67	QnrB10
		QnrB47	QnrB68	QnrB40	QnrB59	QnrB56	QnrB72	QnrB70	QnrB62
		QnrB31	QnrB46	QnrB8	QnrB21	QnrB38	QnrB27	QnrB33	QnrB60
		QnrB25	QnrB28	QnrB73	QnrB35	QnrB12	QnrB65	QnrB34	QnrB11
		QnrB55	QnrB4	QnrB69	QnrB22	QnrB37
IMP-SIM-1	45	IMP-51	IMP-7	IMP-43	IMP-5	IMP-28	IMP-15	IMP-45	IMP-9
		IMP-3	IMP-34	IMP-6	IMP-1	IMP-25	IMP-10	IMP-30	IMP-42
		IMP-40	IMP-38	IMP-29	IMP-4	IMP-26	IMP-8	IMP-47	IMP-19
		IMP-24	IMP-20	IMP-2	IMP-11	IMP-41	IMP-21	IMP-44	IMP-16
		IMP-22	IMP-12	IMP-33	IMP-14	IMP-13	IMP-48	IMP-32	IMP-37
		IMP-18	IMP-35	IMP-31	IMP-27	SIM-1
VIM-1	39	VIM-43	VIM-4	VIM-37	VIM-1	VIM-19	VIM-14	VIM-28	VIM-34
		VIM-27	VIM-42	VIM-26	VIM-32	VIM-35	VIM-33	VIM-39	VIM-29
		VIM-5	VIM-12	VIM-38	VIM-25	VIM-13	VIM-30	VIM-2	VIM-31
		VIM-20	VIM-15	VIM-24	VIM-17	VIM-16	VIM-9	VIM-11	VIM-10
		VIM-23	VIM-36	VIM-6	VIM-3	VIM-8	VIM-18	VIM-7
OXA-AAC-1	27	OXA-11	OXA-14	OXA-10	OXA-142	OXA-16	OXA-256	OXA-240	OXA-246
		OXA-17	OXA-454	OXA-74	OXA-233	OXA-368	OXA-251	OXA-19	OXA-183
		OXA-35	OXA-28	OXA-13	OXA-147	OXA-101	OXA-145	AAC(6')-Ib'	OXA-56
		OXA-7	OXA-129	OXA-5
FOX-CMY-MOX-AQU-Cep-1	26	FOX-3	FOX-8	FOX-2	FOX-7	FOX-4	FOX-1	FOX-5	FOX-10
		FOX-9	CMY-8	CMY-19	MOX-9	MOX-1	CMY-9	AQU-1	CMY-11
		CMY-10	CepS	CMY-1	MOX-2	MOX-3	MOX-8	MOX-4	MOX-6
		MOX-7	MOX-5
GES-1	24	GES-26	GES-20	GES-19	GES-11	GES-1	GES-15	GES-12	GES-5
		GES-22	GES-7	GES-2	GES-14	GES-17	GES-9	GES-3	GES-24
		GES-13	GES-6	GES-18	GES-16	GES-4	GES-10	GES-8	GES-21
OXA-9	23	OXA-435	OXA-23	OXA-168	OXA-398	OXA-165	OXA-366	OXA-169	OXA-73
		OXA-422	OXA-170	OXA-171	OXA-166	OXA-225	OXA-167	OXA-423	OXA-146
		OXA-239	OXA-27	OXA-49	OXA-133	OXA-361	OXA-363	OXA-362
EXO-KPC-1	19	EXO	KPC-10	KPC-19	KPC-7	KPC-2	KPC-3	KPC-4	KPC-9
		KPC-5	KPC-11	KPC-8	KPC-14	KPC-17	KPC-22	KPC-6	KPC-16
		KPC-15	KPC-13	KPC-12
AAC-ANT-1	19	AAC(6')-Ib7	ANT(3'')-Ii-AAC(6')-IId	AAC(6')-Ib4	AAC(6')-IId	AAC(6')-Ib8	AAC(6')-30/AAC(6')-Ib'	AAC(6')-Ib11	AAC(6')-Ib-Hangzhou
		AAC(6')-Ib9	AAC(6')-Ib	AAC(6')-Ib3	AAC(3)-Ib/AAC(6')-Ib''	AAC(6')-Ib10	AAC(6')-Ib-cr	AAC(6')-Ib-Suzhou	AAC(6')-31
		AAC(6')-IIa	AAC(6')-32	AAC(6')-IIc
DHA-1	18	DHA-1	DHA-15	DHA-7	DHA-6	DHA-3	DHA-17	DHA-14	DHA-22
		DHA-5	DHA-13	DHA-19	DHA-21	DHA-20	DHA-18	DHA-10	DHA-2
		DHA-12	DHA-16
aad-1	18	aadA13	aadA24	aadA23	aadA22	aadA21	aadA25	aadA17	aadA15
		aadA8	aadA	aadA12	aadA2	aadA3	aadA6/aadA10	aadA6	aadA11
		aadA7	aadA16
OXA-3	16	OXA-15	OXA-161	OXA-210	OXA-141	OXA-226	OXA-415	OXA-34	OXA-36
		OXA-32	OXA-53	OXA-119	OXA-205	OXA-118	OXA-46	OXA-20	OXA-37
ACC-PDC-1	15	ACC-5	ACC-1	ACC-4	ACC-2	PDC-7	ACC-3	PDC-5	PDC-6
		PDC-2	PDC-1	PDC-4	PDC-10	PDC-3	PDC-9	PDC-8
OXA-6	13	OXA-58	OXA-96	OXA-164	OXA-397	OXA-97	OXA-420	OXA-228	OXA-229
		OXA-257	OXA-356	OXA-230	OXA-418	OXA-355
NDM-1	13	NDM-13	NDM-4	NDM-3	NDM-5	NDM-12	NDM-1	NDM-7	NDM-8
		NDM-9	NDM-6	NDM-14	NDM-2	NDM-10
OXA-13	13	OXA-255	OXA-253	OXA-143	OXA-231	OXA-182	OXA-72	OXA-24	OXA-160
		OXA-26	OXA-139	OXA-207	OXA-25	OXA-184
OXA-12	12	OXA-360	OXA-237	OXA-235	OXA-236	OXA-278	OXA-335	OXA-134	OXA-212
		OXA-211	OXA-333	OXA-334	OXA-309
OXA-11	12	OXA-370	OXA-48	OXA-162	OXA-244	OXA-245	OXA-199	OXA-204	OXA-163
		OXA-247	OXA-181	OXA-232	OXA-54
VEB-1	11	VEB-1	VEB-9	VEB-2	VEB-1a	VEB-4	VEB-1b	VEB-3	VEB-6
		VEB-7	VEB-5	VEB-8
SME-BcI-Nmc-IMI-1	11	SME-1	SME-4	SME-5	SME-3	SME-2	BcI	NmcA	IMI-2
		IMI-1	IMI-4	IMI-3
Bla-IND-1	11	BlaB	IND-5	IND-7	IND-1	IND-6	IND-10	IND-8	IND-9
		IND-4	IND-14	IND-3
imi-cph-CEP-1	9	imiS	imiH	cphA7	cphA2	cphA8	cphA4	CEPH-A3	cphA5
		cphA6
OCH-1	8	OCH-8	OCH-4	OCH-1	OCH-7	OCH-6	OCH-5	OCH-2	OCH-3
CAR-1	8	CARB-4	CARB-3	CARB-1	CARB-2	CARB-12	CARB-6	CARB-9	CARB-7
Cfx-cep-1	7	CfxA	CfxA2	CfxA4	CfxA3	CfxA5	CfxA6	cepA
PER-1	7	PER-1	PER-3	PER-4	PER-5	PER-7	PER-2	PER-6
CAR-2	7	CARB-20	CARB-21	CARB-18	CARB-22	CARB-17	CARB-23	CARB-19
OXA-10	7	OXA-1	OXA-320	OXA-4	OXA-33	OXA-31	OXA-224	OXA-47
AAC-2	7	AAC(6')-If	AAC(6')-Iw	AAC(6')-Iu	AAC(6')-Ix	AAC(6')-It	AAC(6')-Ir	AAC(6')-Ij
Qnr-1	7	QnrVC7	QnrVC4	QnrVC5	QnrVC1	QnrVC3	QnrVC6	QnrC
Qnr-5	7	QnrA2	QnrA1	QnrA3	QnrA4	QnrA5	QnrA6	QnrA7
Qnr-4	7	QnrS9	QnrS1	QnrS4	QnrS7	QnrS8	QnrS3	QnrS5
IND-CGB-1	6	IND-12	IND-11	IND-2	IND-2a	IND-15	CGB-1
OXA-2	5	OXA-18	OXA-45	OXA-57	OXA-59	OXA-42
van-19	5	vanTN	vanTG	vanTmL	vanT	vanTC
cml-3	5	cmlA5	cmlA6	cmlA	cmlA1	cmlA4
cat-5	5	catB8	catB3	catB6	catB10	catB2
CAR-3	5	CARB-14	CARB-5	CARB-16	CARB-8	CARB-10
OXA-15	5	OXA-192	OXA-136	OXA-137	OXA-63	OXA-85
OXA-1	4	OXA-21	OXA-3	OXA-114a	OXA-243
van-10	4	vanA	vanM	vanF	vanB
pp--flo-cml-1	4	pp-flo	floR	cmlB	cmlB1
van-2	4	vanXB	vanXF	vanXA	vanXM
BcI-GIM-DIM-1	4	BcII	GIM-1	GIM-2	DIM-1
dfr-8	4	dfrA7	dfrA17	dfrA25	dfrA5
dfr-1	4	dfrA13	dfrA21	dfrA22	dfrA12
cat-4	4	catP	catD	catB	catQ
mdt-mex-sme-1	4	mdtF	mdtC	mexI	smeB
mex-amr-1	4	mexC	mexX	amrA	mexE
van-27	4	vanYM	vanXYC	vanXY	vanYF
r39-BEL-1	4	r39	BEL-2	BEL-1	BEL-3
tet-6	4	tetO	tet32	tetM	tet44
LRA-CAU-1	4	LRA-7	LRA-9	CAU-1	LRA-3
Erm-7	4	ErmT	ErmY	ErmC	ErmG
dfr-7	4	dfrB6	dfrB1	dfrB3	dfrB2
MUS-PED-TUS-1	4	MUS-2	MUS-1	PEDO-3	TUS-1
srm-tlr-car-ole-1	4	srmB	tlrC	carA	oleB
mdt-mds-acr-mtr-1	4	mdtB	mdsB	acrD	mtrD
ESP-CPS-GOB-PED-1	4	ESP-1	CPS-1	GOB-1	PEDO-2
AAC-1	4	AAC(3)-IIIa	AAC(3)-VIIIa	AAC(3)-Xa	AAC(3)-VIIa
AAC-11	4	AAC(6')-Ik	AAC(6')-Ig	AAC(6')-Iv	AAC(6')-Ih
AAC-10	4	AAC(6')-Ia	AAC(6')-Ii	AAC(6')-Iaj	AAC(6')-Iq
AAC-15	4	AAC(6')-33	AAC(6')-I30	AAC(6')-Iih	AAC(6')-Iai
mex-sme-1	4	mexD	mexK	mexB	smeE
oqx-mex-amr-1	4	oqxB	mexY	amrB	mexN
vat-2	4	vatA	vatC	vatD	vatH
arr-1	4	arr-8	arr-3	arr-2	arr-4
Qnr-3	4	QnrD2	QnrD1	QnrS6	QnrS2
mec-OXA-1	3	mecR1	OXA-347	OXA-209
OXA-4	3	OXA-12	OXA-22	OXA-258
opc-opm-1	3	opcM	opmD	opmE
dfr-2	3	dfrD	dfrG	dfrK
dfr-3	3	dfrA1	dfrA15	dfrA16
van-20	3	vanXYN	vanXYG	vanXYL
van-25	3	vanRM	vanRL	vanRF
tet-3	3	tetA	tetB	tetJ
cat-pla-1	3	catII	plasmid	catI
Erm-2	3	ErmU	ErmV	ErmS
ceo-ade-acr-1	3	ceoB	adeB	acrF
lin-lnu-2	3	linA	lnuA	lnuE
Fos-3	3	FosA5	FosA3	FosA4
APH-9	3	APH(2'')-IIIa	APH(2'')-Ie	APH(2'')-IVa
AAC-4	3	AAC(2')-Id	AAC(2')-Ib	AAC(2')-Ic
APH-2	3	APH(3')-IIb	APH(3'')-Ia	APH(3')-Vc
APH-1	3	APH(6)-Ia	APH(6)-Ib	APH(6)-Ic
ole-mgt-gim-1	3	oleD	mgt	gimA
mex-acr-1	3	mexW	acrB	mexQ
LRA-SRT-1	3	LRA-10	SRT-1	LRA-18
van-3	3	vanHB	vanHA	vanHF
AAC-3	3	AAC(3)-IIc	AAC(3)-IIa	AAC(3)-IIb
AAC-5	3	AAC(3)-Ia	AAC(1)	AAC(3)-Ib
mtr-opr-mds-1	3	mtrE	oprJ	mdsC
TLE-y56-LRA-1	3	TLE	y56	LRA-1
mel-vga-msr-1	3	mel	vgaD	msrC
Lis-Str-1	2	Listeria	Streptococcus
lsa-vga-1	2	lsaB	vgaE
LRA-OXA-1	2	LRA-13	OXA-62
OXA-8	2	OXA-9	OXA-29
SPG-LRA-1	2	SPG-1	LRA-17
van-18	2	vanRN	vanRG
acr-nal-1	2	acrS	nalD
van-17	2	vanSN	vanSL
van-16	2	vanN	vanG
van-11	2	vanSA	vanRA
ADC-SRT-1	2	ADC-2	SRT-2
mph-2	2	mphB	mphC
mph-1	2	mphE	mphA
gad-adi-1	2	gadX	adiY
VCC-IMI-1	2	VCC-1	IMI-7
Erm-18	2	Erm(30)	Erm(31)
Erm-12	2	Erm(47)	Erm(42)
oqx-mex-1	2	oqxA	mexM
lnu-lin-1	2	lnuB	linB
ole-otr-1	2	oleC	otrC
mar-ram-1	2	marA	ramA
qac-2	2	qacB	qacA
Erm-8	2	ErmF	Erm(35)
clb-2	2	clbA	clbC
Opm-opr-1	2	OpmH	oprA
sav-lmr-1	2	sav1866	lmrD
acr-mex-1	2	acrE	mexA
Bac-Bru-1	2	Bacillus	Brucella
cat-2	2	catS	catIII
cat-1	2	cat	cat86
van-28	2	vanSM	vanSF
van-29	2	vanSD	vanSG
AER-GES-1	2	AER-1	GES-23
van-22	2	vanRE	vanRD
van-24	2	vanE	vanC
Ere-1	2	EreA	EreA2
MSI-LRA-1	2	MSI-1	LRA-2
tet-4	2	tetK	tetL
tet-7	2	tetT	tetB(P)
tet-1	2	tetQ	tetW
tet-2	2	tetH	tetZ
tet-9	2	tetS	tet36
van-mtr-1	2	vanRO	mtrA
acr-sme-1	2	acrA	smeD
APH-4	2	APH(3')-VIa	APH(3')-VI
tet-14	2	tet42	tet30
tet-17	2	tet39	tetG
Erm-4	2	ErmB	Erm(43)
Erm-5	2	ErmA	Erm(33)
ceo-mdt-1	2	ceoA	mdtN
Erm-3	2	ErmE	ErmR
AAC-APH-1	2	AAC(6')-Ie-APH(2'')-Ia	APH(2'')-IIa
TLA-1	2	TLA-3	TLA-1
SFB-KHM-1	2	SFB-1	KHM-1
lin-lnu-1	2	linG	lnuF
mdt-mdf-1	2	mdtM	mdfA
aad-3	2	aadA4	aadA5
Fos-2	2	FosB	FosB3
APH-6	2	APH(3')-IVa	APH(3')-IIa
APH-3	2	APH(4)-Ib	APH(4)-Ia
L1-THI-1	2	L1	THIN-B
dfr-12	2	dfrA23	dfrA19
dfr-14	2	dfrF	dfrC
OXA-20	2	OXA-43	OXA-60
Ccr-SLB-1	2	CcrA	SLB-1
ANT-2	2	ANT(4')-IIa	ANT(4')-IIb
van-32	2	vanWG	vanW
mex-Tri-1	2	mexF	TriC
mex-Tri-2	2	mexJ	TriA
ade-5	2	adeG	adeJ
LRA-SMB-1	2	LRA-8	SMB-1
rif-tcr-1	2	rifampin	tcr3
mec-2	2	mecA	mecC
van-9	2	vanYA	vanXYE
Erm-9	2	ErmH	Erm(38)
bae-sme-1	2	baeR	smeR
emr-5	2	emrK	emrA
ANT-aad-1	2	ANT(6)-Ia	aad(6)
Rm3-BJP-1	2	Rm3	BJP-1
OXA-14	2	OXA-215	OXA-214
Erm-15	2	Erm(39)	Erm(36)
cmr-cmx-1	2	cmr	cmx
APH-12	2	APH(3')-Ib	APH(3')-IIc
AAC-6	2	AAC(6')-Iaa	AAC(6')-Iy
vga-lsa-1	2	vgaB	lsaC
AAC-13	2	AAC(3)-IIIc	AAC(3)-IIIb
AAC-16	2	AAC(6')-29b	AAC(6')-29a
mex-2	2	mexH	mexV
APH-11	2	APH(3')-Vb	APH(3')-Va
mdt-bcr-1	2	mdtL	bcr1
CIP-cfr-1	2	CIPa	cfrA
LCR-MSI-1	2	LCR-1	MSI-OXA
Vgb-1	2	VgbA	VgbB
AAC-22	2	AAC(6')-Iz	AAC(6')-Iak
AAC-24	2	AAC(6')-Iaf	AAC(6')-Iae
AAC-25	2	AAC(6')-Ib-SK	AAC(6')-Isa
rmt-3	2	rmtG	rmtD
rmt-2	2	rmtH	rmtF
rmt-1	2	rmtB	rmtA
van-Van-1	2	vanO	VanI
bmr-eme-1	2	bmr	emeA
vga-2	2	vgaA	vgaALC
opr-sme-1	2	oprN	smeC
opr-sme-2	2	oprM	smeF
Van-van-1	2	VanRI	vanSI
LEN-1	2	LEN-6	LEN-14
arm-1	1	armA
arn-1	1	arnA
Myc-1	1	Mycobacterium
tsn-1	1	tsnr
cml-2	1	cmlv
cml-1	1	cml
OXA-7	1	OXA-2
Pmr-3	1	PmrB
Pmr-2	1	PmrF
Pmr-1	1	PmrE
Pmr-4	1	PmrC
van-15	1	vanXO
van-14	1	vanHO
van-13	1	vanSO
van-12	1	vanZA
mph-3	1	mphG
mtr-1	1	mtrR
mtr-2	1	mtrC
AAC-9	1	AAC(3)-IXa
iri-1	1	iri
sdi-1	1	sdiA
mex-5	1	mexL
Erm-19	1	ErmX
Erm-16	1	Erm(34)
Erm-17	1	Erm(37)
Erm-14	1	ErmW
Erm-13	1	Erm(41)
Erm-10	1	ErmQ
Erm-11	1	ErmD
msr-1	1	msrE
msr-2	1	msrA
rob-1	1	robA
JOH-1	1	JOHN-1
kdp-1	1	kdpE
qep-1	1	qepA
fex-1	1	fexA
ole-1	1	oleI
des-1	1	desR
evg-2	1	evgA
chr-1	1	chrB
evg-1	1	evgS
BLA-1	1	BLA1
myr-1	1	myrA
Str-2	1	parY
Str-1	1	parY
fac-1	1	facT
tmr-1	1	tmrB
cme-4	1	cmeC
cme-3	1	cmeA
cme-2	1	cmeB
cme-1	1	cmeR
emr-6	1	emrY
tlr-1	1	tlrB
emr-3	1	emrR
qac-1	1	qacH
ykk-1	1	ykkD
MCR-1	1	MCR-1
ROB-1	1	ROB-1
dfr-9	1	dfrA14
dfr-6	1	dfrA3
clb-1	1	clbB
dfr-5	1	dfrA10
Nmc-1	1	NmcR
ANT-1	1	ANT(4')-Ib
ANT-3	1	ANT(6)-Ib
ANT-5	1	ANT(4')-Ia
ANT-4	1	ANT(9)-Ia
van-34	1	vanU
cat-6	1	catB7
cat-7	1	catB9
cat-3	1	cat-TC
cmr-1	1	cmrA
NPS-1	1	NPS
sul-2	1	sul3
sul-3	1	sul2
sul-1	1	sul1
OXA-19	1	OXA-50
Rbp-1	1	RbpA
Rlm-1	1	RlmA(II)
Cde-1	1	CdeA
van-21	1	vanSE
van-23	1	vanTE
van-26	1	vanHM
tet-20	1	tet33
Ere-2	1	EreB
tet-23	1	tet35
LRA-1	1	LRA-19
LRA-3	1	LRA-12
LRA-2	1	LRA-5
Tri-1	1	TriB
pmr-1	1	pmrA
tet-5	1	tetX
tet-8	1	tetA(P)
mfp-1	1	mfpA
Cbl-1	1	CblA-1
APH-13	1	APH(3'')-Ic
tap-1	1	tap
Bif-1	1	ileS
nfx-1	1	nfxB
PED-1	1	PEDO-1
van-42	1	vanV
nov-1	1	novA
tet-18	1	tet41
PBP-1	1	PBP2b
PBP-2	1	PBP1b
PBP-3	1	PBP1a
PBP-4	1	PBP2x
tet-15	1	tetD
tet-16	1	tet38
tet-11	1	tet40
tet-10	1	tetE
tet-13	1	tet43
tet-12	1	tet45
Erm-6	1	ErmO
tet-19	1	tetC
tcm-1	1	tcmA
ykk-2	1	ykkC
dfr-4	1	dfrA8
nor-2	1	norA
nor-1	1	norB
mfd-1	1	mfd
abe-1	1	abeS
abe-2	1	abeM
TLA-2	1	TLA-2
dfr-11	1	dfrA24
Bac-1	1	Bacillus
Bac-2	1	Bacillus
EBR-1	1	EBR-1
spd-1	1	spd
tol-1	1	tolC
aad-4	1	aadK
aad-5	1	aadA14
aad-2	1	aadA9
Fos-6	1	FosA2
Fos-7	1	FosK
mdt-8	1	mdtE
rgt-1	1	rgt1438
APH-8	1	APH(9)-Ib
APH-7	1	APH(9)-Ia
APH-5	1	APH(7'')-Ia
mdt-2	1	mdtD
mdt-1	1	mdtH
AAC-8	1	AAC(3)-VIa
dfr-10	1	dfrA26
mdt-7	1	mdtP
dfr-13	1	dfrA20
dfr-15	1	dfrE
sat-3	1	sat-1
mef-2	1	mefE
mef-3	1	mefB
mef-1	1	mefA
Fos-8	1	FosC2
mef-4	1	mefC
mdt-4	1	mdtG
PC1-1	1	PC1
mgr-1	1	mgrA
H-N-1	1	H-NS
PGN-1	1	PGN_0524
CRP-1	1	CRP
van-37	1	vanHD
van-36	1	vanD
van-33	1	vanYG1
van-31	1	vanTrL
van-30	1	vanL
van-39	1	vanSC
van-38	1	vanYD
Fos-4	1	FosA
sal-1	1	salA
ANT-6	1	ANT(2'')-Ia
cpx-1	1	cpxR
cpx-2	1	cpxA
ole-2	1	oleR
ade-2	1	adeI
ade-3	1	adeH
ade-1	1	adeA
ade-6	1	adeN
ade-7	1	adeS
ade-4	1	adeF
ade-8	1	adeR
ade-9	1	adeC
mec-3	1	mecB
mec-1	1	mecI
npm-1	1	npmA
ade-10	1	adeK
van-8	1	vanJ
van-5	1	vanYB
van-4	1	vanWB
van-7	1	vanWI
van-6	1	vanRB
van-1	1	vanSB
bae-1	1	baeS
fyu-1	1	fyuA
blt-1	1	blt
gol-1	1	golS
gad-2	1	gadW
gad-1	1	gadE
Mrx-1	1	Mrx
ble-1	1	bleomycin
emr-4	1	emrD
emr-2	1	emrE
emr-1	1	emrB
Erm-1	1	ErmN
Clo-1	1	Clostridium
OXA-18	1	OXA-55
OXA-16	1	OXA-198
OXA-17	1	OXA-61
lnu-1	1	lnuD
tet-21	1	tet31
tet-22	1	tet37
lnu-2	1	lnuC
tet-24	1	tetY
tet-25	1	tetV
tet-26	1	tet34
ami-1	1	aminocoumarin
ami-2	1	aminocoumarin
Van-1	1	VanXI
mds-1	1	mdsA
Van-2	1	VanKI
Sfh-1	1	Sfh-1
APH-16	1	APH(3')-Ia
APH-15	1	APH(3')-IIIa
APH-14	1	APH(2'')-Ig
bcr-3	1	bcrB
bcr-2	1	bcrC
bcr-1	1	bcrA
mex-6	1	mexP
van-35	1	vanXD
Fos-5	1	FosX
AAC-7	1	AAC(6')-Ic
Fos-1	1	FosC
mdt-3	1	mdtA
bac-1	1	bacA
sat-2	1	sat-4
mdt-6	1	mdtO
mdt-5	1	mdtK
sat-1	1	sat-3
AAC-12	1	AAC(6')-IIb
AAC-17	1	AAC(3)-IV
AAC-14	1	AAC(2')-Ia
AAC-19	1	AAC(6')-Iid
AAC-18	1	AAC(3)-Id
apm-1	1	apmA
APH-17	1	APH(3'')-Ib
mex-1	1	mexT
mex-3	1	mexG
mex-4	1	mexS
APH-10	1	APH(3')-VIIa
ros-2	1	rosB
ros-1	1	rosA
APH-18	1	APH(6)-Id
sme-2	1	smeA
sme-1	1	smeS
mac-2	1	macA
mac-1	1	macB
CTX-1	1	CTX-M-151
mep-2	1	mepA
otr-2	1	otrB
otr-1	1	otrA
fus-1	1	fusH
fus-2	1	fusD
fus-3	1	fusB
AIM-1	1	AIM-1
mep-1	1	mepR
AAC-23	1	AAC(6')-Is
AAC-20	1	AAC(3)-Ic
AAC-21	1	AAC(6')-Ip
AAC-26	1	AAC(6')-Iad
rmt-4	1	rmtC
arl-1	1	arlR
arl-2	1	arlS
vat-3	1	vatE
vat-1	1	vatB
vat-4	1	vatF
van-40	1	vanRC
van-41	1	vanZF
sgm-1	1	sgm
vio-1	1	viomycin
Chl-1	1	Chlamydia
arr-4	1	arr-1
arr-3	1	arr-5
arr-2	1	arr-7
vga-1	1	vgaC
lsa-2	1	lsaA
lmr-2	1	lmrC
lmr-1	1	lmrB
lsa-1	1	lsaE
bla-1	1	blaR1
leu-1	1	leuO
bla-2	1	blaI
SPM-1	1	SPM-1
Fom-1	1	FomB
Fom-2	1	FomA
FEZ-1	1	FEZ-1
pat-1	1	patB
pat-2	1	patA

## Sheet: Supplementary Table 7
Supplementary Table 7 - Strains included in the bacterial AMR mock
NCTC ID	Strain name
12132	Moellerella wisconsensis
12151	Leminorella richardii
12961	Serratia plymuthica
13145	Proteus vulgaris
10807	Achromobacter xylosoxidans
11214	Serratia odorifera
5370	Streptococcus dysgalactiae subsp. equisimillis
Isolated from P8	Klebsiella pneumoniae

## Sheet: Supplementary Table 8
Supplementary Table 8 - AMR genes associated to Klebsiella pneumoniae from metagenomic
sample P8 compared to those found in P8 Klebsiella pneumoniae isolate
Illumina assembly
CARD ARO	Count	Gene name	Gene group
ARO:3000024	1	patA	patA
ARO:3000074	1	emrB	emrB
ARO:3000207	1	acrA	group acr-sme-1
ARO:3000216	1	acrB	group mex-acr-1
ARO:3000263	1	marA	group mar-ram-1
ARO:3000491	1	acrD	group mdt-mds-acr-mtr-1
ARO:3000516	1	emrR	emrR
ARO:3000518	1	CRP	CRP
ARO:3000676	1	H-NS	H-NS
ARO:3000793	1	mdtB	group mdt-mds-acr-mtr-1
ARO:3000794	1	mdtC	group mdt-mex-sme-1
ARO:3000823	1	ramA	group mar-ram-1
ARO:3000828	1	baeR	group bae-sme-1
ARO:3000830	1	cpxA	cpxA
ARO:3000831	1	cpxR	cpxR
ARO:3001330	1	mdtD	mdtD
ARO:3002831	1	vgaC	vgaC
ARO:3003052	1	smeB	group mdt-mex-sme-1
ARO:3003154	1	SHV-187	group SHV-LEN-OKP-1
ARO:3003209	1	FosA5	group Fos-3
ARO:3003830	1	aminocoumarin resistant alaS	aminocoumarin resistant alaS
ARO:3003844	1	mfd	mfd
ARO:3003922	1	oqxA	group oqx-mex-1
ARO:3003923	1	oqxB	group oqx-mex-amr-1
Nanopore assembly
CARD ARO	Count	Gene name	Gene group
ARO:3000024	1	patA	patA
ARO:3000074	1	emrB	emrB
ARO:3000207	1	acrA	group acr-sme-1
ARO:3000216	1	acrB	group mex-acr-1
ARO:3000263	1	marA	group mar-ram-1
ARO:3000516	1	emrR	emrR
ARO:3000518	1	CRP	CRP
ARO:3000676	1	H-NS	H-NS
ARO:3000793	1	mdtB	group mdt-mds-acr-mtr-1
ARO:3000794	1	mdtC	group mdt-mex-sme-1
ARO:3000823	1	ramA	group mar-ram-1
ARO:3000828	1	baeR	group bae-sme-1
ARO:3000830	1	cpxA	cpxA
ARO:3000831	1	cpxR	cpxR
ARO:3002831	1	vgaC	vgaC
ARO:3003052	1	smeB	group mdt-mex-sme-1
ARO:3003154	1	SHV-187	group SHV-LEN-OKP-1
ARO:3003209	1	FosA5	group Fos-3
ARO:3003830	1	aminocoumarin resistant alaS	aminocoumarin resistant alaS
ARO:3003844	1	mfd	mfd
ARO:3003922	1	oqxA	group oqx-mex-1
ARO:3003923	1	oqxB	group oqx-mex-amr-1
Sample P8 metagenome
CARD ARO	Count	Gene name	Gene group
ARO:3000024	2	patA	patA
ARO:3000177	3	tetJ	group tet-3
ARO:3000216	3	acrB	group mex-acr-1
ARO:3000518	1	CRP	CRP
ARO:3000676	3	H-NS	H-NS
ARO:3000793	1	mdtB	group mdt-mds-acr-mtr-1
ARO:3000794	1	mdtC	group mdt-mex-sme-1
ARO:3001068	1	SHV-9	group SHV-LEN-OKP-1
ARO:3001070	1	SHV-11	group SHV-LEN-OKP-1
ARO:3001092	1	SHV-34	group SHV-LEN-OKP-1
ARO:3001096	3	SHV-38	group SHV-LEN-OKP-1
ARO:3001123	2	SHV-69	group SHV-LEN-OKP-1
ARO:3001128	1	SHV-74	group SHV-LEN-OKP-1
ARO:3001137	3	SHV-83	group SHV-LEN-OKP-1
ARO:3001161	1	SHV-112	group SHV-LEN-OKP-1
ARO:3001181	1	SHV-137	group SHV-LEN-OKP-1
ARO:3001191	3	SHV-152	group SHV-LEN-OKP-1
ARO:3001193	1	SHV-154	group SHV-LEN-OKP-1
ARO:3002601	6	aadA	group aad-1
ARO:3002621	2	aadA24	group aad-1
ARO:3002670	6	cat	group cat-1
ARO:3002831	31	vgaC	vgaC
ARO:3002854	6	dfrA1	group dfr-3
ARO:3002895	5	sat-1	sat-1
ARO:3003152	1	SHV-185	group SHV-LEN-OKP-1
ARO:3003154	4	SHV-187	group SHV-LEN-OKP-1
ARO:3003155	1	SHV-188	group SHV-LEN-OKP-1
ARO:3003209	16	FosA5	group Fos-3
ARO:3003830	1	aminocoumarin resistant alaS	aminocoumarin resistant alaS
ARO:3003922	28	oqxA	group oqx-mex-1
ARO:3003923	44	oqxB	group oqx-mex-amr-1

## Sheet: Supplementary Table 9
Supplementary Table 9 - Walk-out analysis of bacterial AMR mock spiked with Klebsiella pneumoniae
A NanoOK RT walkout analysis was performed on the AMR spiked mock. For each CARD hit, the Walkout LCA classification column indicates the taxa assigned to that hit by the walkout algorithm. The final column indicates if this is consistent with the read barcode.
Barcode species	Read ID	Gene	Walkout LCA classification	Consistent with barcode?
Achromobacter xylosoxidans	c4d60d8f-970b-483e-a859-589aa504f279	gb|NC_002516|+|4707534-4710624|ARO:3000808|mexI	Achromobacter xylosoxidans	Y
Achromobacter xylosoxidans	a47884bd-d70d-4a81-85f8-93782bb0f475	gb|L11616|+|1569-4710|ARO:3000378|mexB	Achromobacter	Y
Achromobacter xylosoxidans	45529ade-0661-4a59-8249-8c13ea4cafc8	gb|X98831.1|+|361-1555|ARO:3003359|Streptomyces	Achromobacter xylosoxidans	Y
Achromobacter xylosoxidans	081bb6e0-a71d-4a63-93ec-62440514b570	gb|U97042|+|1263-4347|ARO:3003010|ceoB	Proteobacteria	Y
Achromobacter xylosoxidans	b7ce71b1-d2a1-439b-b16b-008a8d0328fb	gb|NC_002516|-|2208168-2211306|ARO:3002983|amrB	Achromobacter xylosoxidans	Y
Achromobacter xylosoxidans	983de47d-1fa3-4977-9ca1-c392003712ca	gb|M80346|+|0-1656|ARO:3002817|carA	Achromobacter xylosoxidans	Y
Achromobacter xylosoxidans	295236a1-4e63-4121-a345-feb104b378dc	gb|NC_002516|+|2810008-2813197|ARO:3000804|mexF	Achromobacter xylosoxidans	Y
Achromobacter xylosoxidans	524a1405-0986-4ac0-be30-b3eef74b6f07	gb|NC_002516|+|2810008-2813197|ARO:3000804|mexF	Achromobacter xylosoxidans	Y
Achromobacter xylosoxidans	370f0b02-1558-49d5-8370-8cac79e1db12	gb|EU188842|+|0-828|ARO:3001609|OXA-114a	Achromobacter xylosoxidans	Y
Achromobacter xylosoxidans	b6004e42-aad7-41b7-8768-7afb745f2283	gb|L11616|+|1569-4710|ARO:3000378|mexB	Achromobacter	Y
Achromobacter xylosoxidans	3305686b-6772-460e-81c1-1d1ee1a73932	gb|NC_000913.3|-|2819380-2822011|ARO:3003830|aminocoumarin	Klebsiella	N - wrong barcode?
Achromobacter xylosoxidans	d9a6c455-7e34-4a0a-9e4c-fea1dedfc54d	gb|EU188842|+|0-828|ARO:3001609|OXA-114a	Achromobacter xylosoxidans	Y
Achromobacter xylosoxidans	ec4f561a-8096-472a-9d18-a72e3f5b69f8	gb|AY055428|-|20268-21084|ARO:3000412|sul2	Bacteria
Achromobacter xylosoxidans	34041fc9-fe0b-46ae-a003-85568021da5e	gb|NC_002516|-|2208168-2211306|ARO:3002983|amrB	Achromobacter xylosoxidans	Y
Achromobacter xylosoxidans	94b426fe-b6e4-4545-aca3-ad09c1d84a6d	gb|NC_002516|+|4707534-4710624|ARO:3000808|mexI	Achromobacter xylosoxidans	Y
Achromobacter xylosoxidans	3a18e836-9138-410a-8734-e7e32b2f4b7f	gb|EU188842|+|0-828|ARO:3001609|OXA-114a	Achromobacter xylosoxidans
Achromobacter xylosoxidans	45d0cded-aa0c-4d14-8b8b-aeb26a58bdcd	gb|AY055428|-|20268-21084|ARO:3000412|sul2	Bacteria	Y
Achromobacter xylosoxidans	7d824e51-bda0-43c6-adfc-a3bda3b3cc19	gb|L11616|+|1569-4710|ARO:3000378|mexB	Achromobacter	Y
Achromobacter xylosoxidans	1c51ac13-b5ce-4a9f-afd7-5e256505bdb6	gb|X63451|+|0-1653|ARO:3002828|srmB	Achromobacter xylosoxidans	Y
Achromobacter xylosoxidans	88700751-7afc-4888-82a9-08b9e2da2812	gb|X98831.1|+|361-1555|ARO:3003359|Streptomyces	Achromobacter xylosoxidans	Y
Achromobacter xylosoxidans	818fe095-1f1d-4cdf-abec-5eebe0f7da09	gb|U00096|+|3660413-3663527|ARO:3000796|mdtF	Proteobacteria	Y
Achromobacter xylosoxidans	708fe198-2990-48ae-9342-b7f362610aa7	gb|NC_002516|+|2810008-2813197|ARO:3000804|mexF	Achromobacter xylosoxidans	Y
Achromobacter xylosoxidans	031776e5-cb1f-4e12-ad7c-0f2f665fc282	gb|EU188842|+|0-828|ARO:3001609|OXA-114a	Achromobacter xylosoxidans	Y
Achromobacter xylosoxidans	10d8edca-c9dc-4798-a033-889576905cd7	gb|NC_002516|-|5151077-5154209|ARO:3000801|mexD	Achromobacter xylosoxidans	Y
Leminorella richardii	5502f5f2-528e-4504-98a8-c00f09070bf2	gb|DQ679966|+|1515-4662|ARO:3000216|acrB	Enterobacterales	Y
Leminorella richardii	5018af10-5378-4459-a4d6-425e910944e9	gb|DQ679966|+|1515-4662|ARO:3000216|acrB	Enterobacteriaceae	Y
Leminorella richardii	d2b8e837-5227-42ea-8c0f-744fc18b9f55	gb|NC_000913.3|-|1170517-1173964|ARO:3003844|mfd	Serratia liquefaciens ATCC 27592	N - wrong barcode?
Leminorella richardii	ccfa78fb-4935-4db3-bb9e-8bcdf0650c22	gb|X98831.1|+|361-1555|ARO:3003359|Streptomyces	Enterobacteriaceae	Y
Leminorella richardii	62776948-734a-42da-9d24-26e8131bedbb	gb|DQ679966|+|1515-4662|ARO:3000216|acrB	Enterobacterales	Y
Leminorella richardii	fad55362-f465-49bd-a27e-51ca20ae674b	gb|DQ679966|+|1515-4662|ARO:3000216|acrB	Enterobacteriaceae	Y
Leminorella richardii	3d319b4c-d987-40c7-93f0-087df9b94cca	gb|X98831.1|+|361-1555|ARO:3003359|Streptomyces	Enterobacterales	Y
Streptococcus dysgalactiae	b9846522-42a5-4e04-ba37-b4ab555bc701	gb|JN645776|+|0-2160|ARO:3003041|PBP1a	Streptococcus dysgalactiae subsp. equisimilis	Y
Proteus vulgaris	d64f24fd-10ab-44c8-951c-72bf6f98d9ea	gb|Y15510|+|0-1203|ARO:3000175|tetH	Bacteria	Y
Proteus vulgaris	bbdfd1c5-d073-4015-a0a7-4034c2e47fdb	gb|NC_000913.3|-|2819380-2822011|ARO:3003830|aminocoumarin	Proteus mirabilis BB2000	N - correct genus, wrong species
Proteus vulgaris	ed174117-1318-4425-a4d5-ccb6c2d7a376	gb|Y15510|+|0-1203|ARO:3000175|tetH	Bacteria	Y
Moellerella wisconsensis	e1a7ffee-84db-47dd-803b-c7daf07e6088	gb|DQ679966|+|1515-4662|ARO:3000216|acrB	Morganella morganii subsp. morganii KT	N
Moellerella wisconsensis	82ce0e16-aacd-4dc4-8b5a-fddff5f46331	gb|DQ679966|+|1515-4662|ARO:3000216|acrB	Providencia stuartii MRSN 2154	N
Serratia odorifera	e260b2f9-fdc5-47e0-a483-1851b5ec50fc	gb|NC_000913.3|-|2819380-2822011|ARO:3003830|aminocoumarin	Serratia	Y
Serratia odorifera	10a78b45-49d5-4cc8-8523-3d888164d4ef	gb|U00096|+|2158385-2161463|ARO:3000794|mdtC	Serratia	Y
Serratia odorifera	355d6b51-01e7-432a-9898-6863b993c3f9	gb|NC_007779|+|2586250-2589364|ARO:3000491|acrD	Serratia	Y
Serratia odorifera	885f98da-bf10-4430-9e30-1eb499ce26c5	gb|NC_002695|-|4904931-4905630|ARO:3000831|cpxR	Serratia	Y
Serratia odorifera	927dd323-44a8-4dda-8026-56ee707c01e8	gb|DQ679966|+|1515-4662|ARO:3000216|acrB	Serratia	Y
Serratia odorifera	fa6a639d-5039-4e04-8ee9-6b256016d933	gb|NC_007779|+|2586250-2589364|ARO:3000491|acrD	Serratia	Y
Serratia odorifera	1b583a7c-ed46-4750-85e2-527caf2fda53	gb|AP009048|-|4153663-4154296|ARO:3000518|CRP	Serratia	Y
Serratia odorifera	4243b47a-e8d3-4b7b-a195-37461cff1eeb	gb|NC_007779|+|2586250-2589364|ARO:3000491|acrD	Serratia	Y
Serratia odorifera	851fc8eb-f6e3-4536-b93c-673c579e181c	gb|X63451|+|0-1653|ARO:3002828|srmB	Serratia	Y
Serratia odorifera	89c7a6d0-f433-41e4-9d6a-ac3b4886f21e	gb|NC_002516|-|2208168-2211306|ARO:3002983|amrB	Serratia	Y
Serratia odorifera	7ff3b10f-680f-43a6-b671-b119900baac2	gb|DQ679966|+|1515-4662|ARO:3000216|acrB	Serratia	Y
Serratia odorifera	7a76a3f2-9c00-40a1-9fe4-476f4895c3cd	gb|U00096|+|2158385-2161463|ARO:3000794|mdtC	Serratia	Y
Serratia odorifera	d82352d8-aeb2-4a49-9b1f-a7dc70504ea7	gb|U00096|+|2158385-2161463|ARO:3000794|mdtC	Serratia	Y
Serratia odorifera	681cfdc0-8889-415d-ab3a-3ddc5130a455	gb|GG749185.1|+|116812-118003|ARO:3000309|emrD	Serratia	Y
Serratia odorifera	30f1f7f7-2306-4242-81c7-1920fdd4446f	gb|X63451|+|0-1653|ARO:3002828|srmB	Serratia liquefaciens ATCC 27592	N - correct genus, wrong species
Serratia odorifera	316e958e-0f14-476f-8968-252707e08cde	gb|U00096|-|3203309-3204131|ARO:3002986|bacA	Serratia	Y
Serratia odorifera	6f232464-3ed0-4305-8f4a-0788a416bc21	gb|U00096|+|2155262-2158385|ARO:3000793|mdtB	Serratia	Y
Serratia plymuthica	b253d5dd-1df6-4b80-9768-439c13e6c0c5	gb|X63451|+|0-1653|ARO:3002828|srmB	Serratia marcescens FGI94	N - correct genus, wrong species
Serratia plymuthica	d0dcdb59-7a10-4d2b-a351-24d7ae2e20d1	gb|NC_007779|+|2586250-2589364|ARO:3000491|acrD	Serratia	Y
Serratia plymuthica	831b552e-6ee8-4919-996e-39f9c274a31d	gb|DQ679966|+|1515-4662|ARO:3000216|acrB	Enterobacterales	Y
Serratia plymuthica	3ae597f6-c048-49fc-9fd3-afe6d798f935	gb|U00096|+|2158385-2161463|ARO:3000794|mdtC	Serratia	Y
Serratia plymuthica	79131abb-6db3-45d0-be37-1040d5cf8ec5	gb|U00096|+|2161463-2162879|ARO:3001330|mdtD	Serratia	Y
Serratia plymuthica	75d7808f-2715-45dd-885e-b44cae909844	gb|DQ679966|+|299-1493|ARO:3000207|acrA	Serratia	Y
Serratia plymuthica	902be82f-e945-490b-af9f-70e0e8050e70	gb|U00096|+|2161463-2162879|ARO:3001330|mdtD	Serratia	Y
Serratia plymuthica	5eab11d8-b26d-4ed2-8d08-04a0840bc4a4	gb|AP009048|-|4153663-4154296|ARO:3000518|CRP	Serratia	Y
Serratia plymuthica	c7f0cbab-1370-4871-a935-ea3174a7f503	gb|DQ679966|+|299-1493|ARO:3000207|acrA	Serratia	Y
Serratia plymuthica	77b5f4b9-2ad2-4ae0-b6d4-15d8ffed3e3c	gb|DQ679966|+|1515-4662|ARO:3000216|acrB	Serratia	Y
Serratia plymuthica	f9773d80-ad01-4a89-84cb-13a210db45d7	gb|NC_002695|-|4904931-4905630|ARO:3000831|cpxR	Serratia	Y
Serratia plymuthica	340ed3b7-7812-4f88-818d-f620c0e83208	gb|DQ679966|+|1515-4662|ARO:3000216|acrB	Serratia	Y
Serratia plymuthica	2adf0b5c-72d6-470f-acbf-dda9de027594	gb|NC_007779|+|2586250-2589364|ARO:3000491|acrD	Serratia	Y
Serratia plymuthica	31b01c7c-e17e-46a4-aa9f-5fe7dc022361	gb|U00096|+|2158385-2161463|ARO:3000794|mdtC	Serratia	v
Serratia plymuthica	c50fbf12-ae86-4452-9e6d-a17fb5fb44f8	gb|U00096|+|2158385-2161463|ARO:3000794|mdtC	Serratia	Y
Serratia plymuthica	862bad7c-ee8f-41f1-9002-2e735c774b9a	gb|L11616|+|1569-4710|ARO:3000378|mexB	Serratia	Y
Serratia plymuthica	25ad14db-c1a8-44e9-b776-9c11b331d681	gb|NC_000913.3|-|2819380-2822011|ARO:3003830|aminocoumarin	Serratia marcescens FGI94	N - correct genus, wrong species
Serratia plymuthica	766707a8-265e-4a4a-8c66-5b212994d22a	gb|U00096|-|3203309-3204131|ARO:3002986|bacA	Serratia sp. FS14	N - correct genus, wrong species
Klebsiella pneumoniae isolate	8db097ac-5a68-48fa-aa8e-7e6728970394	gb|NC_010378.1|+|47850-51003|ARO:3003923|oqxB	Klebsiella pneumoniae	Y
Klebsiella pneumoniae isolate	5b37a5cc-04ad-4396-a24a-82fd29df041d	gb|NC_000913.3|-|2819380-2822011|ARO:3003830|aminocoumarin	Klebsiella	Y
Klebsiella pneumoniae isolate	558b12a9-7d25-4a8a-baa6-342dbcfb5d3e	gb|NC_000913.3|-|2819380-2822011|ARO:3003830|aminocoumarin	Klebsiella	Y
Klebsiella pneumoniae isolate	ad1888c7-05db-442c-ab5c-4fedd9e74e6e	gb|AP009048|-|4153663-4154296|ARO:3000518|CRP	Klebsiella	Y
Klebsiella pneumoniae isolate	3b80776e-9c37-4ffe-a299-e0f7bd388cb0	gb|JX121119|+|0-858|ARO:3001191|SHV-152	Enterobacterales	Y
Klebsiella pneumoniae isolate	3bb97f4e-f1db-401a-be93-1bf742de6ebe	gb|KP143090|-|1199-1619|ARO:3003209|FosA5	Klebsiella pneumoniae	Y
Klebsiella pneumoniae isolate	61912c12-be94-4186-82a9-441098d8c53c	gb|LN515533|+|0-867|ARO:3003154|SHV-187	Enterobacterales	Y
Klebsiella pneumoniae isolate	65aa31c5-8925-4703-80bb-a22ead29e910	gb|NC_002516.2|+|3982020-3984009|ARO:3002985|arnA	Klebsiella	Y
Klebsiella pneumoniae isolate	72618e4f-aa37-4c8b-954a-e6bba3c38b63	gb|AB219524.1|+|1176-4338|ARO:3003699|mexQ	Proteobacteria	Y
Klebsiella pneumoniae isolate	a4980ce1-b7ee-4105-9198-8563bd29406c	gb|AF072684|+|117-993|ARO:3001075|SHV-16	Enterobacterales	Y
Klebsiella pneumoniae isolate	2eaa6a66-6102-4a28-b05e-99032c62d6c8	gb|U00096|+|2812615-2814154|ARO:3000074|emrB	Klebsiella pneumoniae	Y
Klebsiella pneumoniae isolate	1bf589bd-f520-4229-b03b-6ac74c038ba1	gb|NC_002695|-|1737553-1737967|ARO:3000676|H-NS	Klebsiella pneumoniae	Y
Klebsiella pneumoniae isolate	3b3ca77f-e804-40fe-a138-07fc60847d11	gb|KM233164|+|0-861|ARO:3003152|SHV-185	Enterobacterales	Y
Klebsiella pneumoniae isolate	b2abb78a-b28b-4c41-8e8e-5438936fb572	gb|NC_010378.1|+|47850-51003|ARO:3003923|oqxB	Enterobacteriaceae	Y
Klebsiella pneumoniae isolate	be087f59-f058-44b3-8329-771c3250d880	gb|DQ679966|+|1515-4662|ARO:3000216|acrB	Klebsiella pneumoniae	Y
Klebsiella pneumoniae isolate	9c2188b1-bb1a-4f80-8cc5-d1cfa739f553	gb|NC_002516.2|+|3982020-3984009|ARO:3002985|arnA	Klebsiella	Y
Klebsiella pneumoniae isolate	b5e109e5-82d7-4c69-ac8f-346a58084ae7	gb|AJ252200|+|1278-4401|ARO:3003056|smeE	Klebsiella	Y
Klebsiella pneumoniae isolate	011a2d5c-65fe-4e59-afcf-2cbdf70aab8d	gb|U00096|+|2812615-2814154|ARO:3000074|emrB	Klebsiella pneumoniae	Y
Klebsiella pneumoniae isolate	f57386b6-2705-42c5-90c6-e0dff9ed78fd	gb|LN515533|+|0-867|ARO:3003154|SHV-187	Enterobacterales	Y
Klebsiella pneumoniae isolate	b6cdba98-ae16-495d-9981-1a1d06009354	gb|U00096|+|2812615-2814154|ARO:3000074|emrB	Klebsiella pneumoniae	Y
Klebsiella pneumoniae isolate	81e3d7b7-1bdf-4ab2-95d3-f99bcd943e0a	gb|NC_000913.3|-|2819380-2822011|ARO:3003830|aminocoumarin	Klebsiella	Y
Klebsiella pneumoniae isolate	60d37bf0-971d-48e4-8e63-28bf873eccfd	gb|KU302801|+|102199-102430|ARO:3002831|vgaC	Enterobacteriaceae	Y
Klebsiella pneumoniae isolate	a6e36408-8acd-4d50-9855-242be0be87e4	gb|DQ679966|+|1515-4662|ARO:3000216|acrB	Klebsiella pneumoniae	Y
Klebsiella pneumoniae isolate	f9f10557-76a8-49d4-81b4-18eb71444be3	gb|LN515533|+|0-867|ARO:3003154|SHV-187	Enterobacterales	Y
Klebsiella pneumoniae isolate	133f9799-8705-4a79-8f25-d82b08171c33	gb|AY065991|+|6-867|ARO:3001101|SHV-43	Enterobacterales	Y
Klebsiella pneumoniae isolate	8e6c51b8-a81a-48c3-9d57-1e68cbfabf1d	gb|U00096|+|2368038-2370021|ARO:3002985|arnA	Klebsiella	Y
Klebsiella pneumoniae isolate	46658f11-926e-4a4e-9cdb-03a71223fdaa	gb|U00096|+|2155262-2158385|ARO:3000793|mdtB	Klebsiella	Y
Klebsiella pneumoniae isolate	4a54acd4-ed22-4b4e-a81b-f14551afee11	gb|U00096|+|2158385-2161463|ARO:3000794|mdtC	Klebsiella	Y
Klebsiella pneumoniae isolate	28613d7e-afcd-4371-be98-db6dbaa09312	gb|DQ679966|+|1515-4662|ARO:3000216|acrB	Klebsiella	Y
Klebsiella pneumoniae isolate	4ebf356b-9576-4d1d-93d9-9f4e09bac45a	gb|U00096|+|2161463-2162879|ARO:3001330|mdtD	Klebsiella	Y
Klebsiella pneumoniae isolate	87f1e4c6-f056-4d3c-b028-5b5d5f3bf84b	gb|U00096|+|2158385-2161463|ARO:3000794|mdtC	Klebsiella	Y
Klebsiella pneumoniae isolate	41fd240c-0baf-4f26-b659-a7ac0123112f	gb|NC_002695|-|1737553-1737967|ARO:3000676|H-NS	Klebsiella pneumoniae	Y
Klebsiella pneumoniae isolate	a7a46e90-c4dd-4679-bd39-6ccbe8b5ed15	gb|NC_010378.1|+|47850-51003|ARO:3003923|oqxB	Klebsiella pneumoniae	Y
Klebsiella pneumoniae isolate	e528824f-e387-4aa5-a7aa-dde26bcf1cfa	gb|U00096|+|2158385-2161463|ARO:3000794|mdtC	Klebsiella	Y
Klebsiella pneumoniae isolate	ed43ccae-e073-4000-b171-652b91129d1b	gb|L36601|+|1420-3130|ARO:3003036|oleB	Serratia	N - wrong barcode?

## Sheet: Supplementary Table 10
Supplementary Table 10: Broth microdilution test for preterm bacterial isolates.
Table includes breakpoint values from European Committee on Antimicrobial Susceptibility Testing (Eucast) as a reference. ND = no data available.
a) Minimal Inhibitory Concentrations (MIC) for P8 Klebsiella pneumoniae isolate.
Antibiotic	MIC	Eucast (mg/L)
	mg/L
Gentamicin	3.12	2
Benzylpenicillin	780	ND
Amoxicillin	3900	>512
Metronidazole	1250	ND
Vancomycin	1562	ND
Meropenem	6.25	0.125
Cefotaxime	0.19	0.25
b) Minimal Inhibitory Concentrations (MIC) for P49 Enterococcus cloacae.
Antibiotic	MIC	Eucast (mg/L)
	mg/L
Gentamicin	58	2
Benzylpenicillin	2500	ND
c) Minimal Inhibitory Concentrations (MIC) for P103 Bifidobacterium bifidum.
Antibiotic	MIC	(mg/ml)
	mg/L
Mupirocin	2.5	2
		(Serafini, Bottacini et al. 2011)
